# Supplementary material for: Unloved, paraphyletic or misplaced: new genera and species of small to minute lucinid bivalves and their relationships (Bivalvia, Lucinidae)
Source: Zookeys. 2019 Dec 12;899:109–40. doi: 10.3897/zookeys.899.47070 (PMC6926428; doi:10.3897/zookeys.899.47070)
Supplement: XML Treatment for Rugalucina [file zookeys.899.47070-treatment1.xml]

<!DOCTYPE tp:taxon-treatment
  PUBLIC "-//TaxonX//DTD Taxonomic Treatment Publishing DTD v0 20100105//EN" "tax-treatment-NSO.dtd">
<tp:taxon-treatment xmlns:tp="http://www.plazi.org/taxpub"><tp:treatment-meta><kwd-group><label>Taxon classification</label><kwd><named-content xmlns:xlink="http://www.w3.org/1999/xlink" content-type="kingdom">Animalia</named-content></kwd><kwd><named-content xmlns:xlink="http://www.w3.org/1999/xlink" content-type="order">Lucinida</named-content></kwd><kwd><named-content xmlns:xlink="http://www.w3.org/1999/xlink" content-type="family">Lucinidae</named-content></kwd></kwd-group><mixed-citation publication-type="journal"><person-group><name><surname>Taylor</surname><given-names>John D.</given-names></name><name><surname>Glover</surname><given-names>Emily A.</given-names></name></person-group><article-title>Unloved, paraphyletic or misplaced: new genera and species of small to minute lucinid bivalves and their relationships (<tp:taxon-name><tp:taxon-name-part taxon-name-part-type="class">Bivalvia</tp:taxon-name-part></tp:taxon-name>, <tp:taxon-name><tp:taxon-name-part taxon-name-part-type="family">Lucinidae</tp:taxon-name-part></tp:taxon-name>)</article-title><source>Zookeys</source><day>12</day><month>12</month><year>2019</year><volume>899</volume><fpage>109</fpage><lpage>140</lpage><pub-id pub-id-type="doi">10.3897/zookeys.899.47070</pub-id></mixed-citation></tp:treatment-meta><tp:nomenclature><tp:taxon-name><object-id xmlns:xlink="http://www.w3.org/1999/xlink" content-type="arpha" xlink:type="simple">8A063CD8-9A35-5374-B254-2B91245A9672</object-id>
                <tp:taxon-name-part taxon-name-part-type="genus" reg="Rugalucina">Rugalucina</tp:taxon-name-part>
                <object-id xmlns:xlink="http://www.w3.org/1999/xlink" content-type="zoobank" xlink:type="simple">http://zoobank.org/09C8B8AD-4DF9-48A5-8D17-EACA3B276B11</object-id>
              </tp:taxon-name><tp:taxon-status xmlns:xlink="http://www.w3.org/1999/xlink" xlink:type="simple">gen. nov.</tp:taxon-status></tp:nomenclature><tp:treatment-sec sec-type="type species" id="SECID0EFEAE"><title>Type species.</title><p><tp:taxon-name><tp:taxon-name-part taxon-name-part-type="genus" reg="Lucina">Lucina</tp:taxon-name-part> (<tp:taxon-name-part taxon-name-part-type="subgenus" reg="Codakia">Codakia</tp:taxon-name-part>) <tp:taxon-name-part taxon-name-part-type="species" reg="angela">angela</tp:taxon-name-part></tp:taxon-name> Melvill, 1899. Here designated.</p></tp:treatment-sec><tp:treatment-sec sec-type="diagnosis" id="SECID0EZEAE"><title>Diagnosis.</title><p>Small L to 15 mm, sub-circular, sculpture of fine, commarginal lamellae crossed by strong radial ribs more prominent to anterior and posterior, with overall crinkled appearance, ligament largely internal, obliquely inset, anterior adductor muscle scar ventrally detached from pallial line for half of length, inner shell margin crenulate.</p></tp:treatment-sec><tp:treatment-sec sec-type="etymology" id="SECID0E5EAE"><title>Etymology.</title><p>From Latin <italic>ruga</italic> for wrinkle or crease and <italic>Lucina</italic>, feminine.</p></tp:treatment-sec><tp:treatment-sec sec-type="Included species" id="SECID0EIFAE"><title>Included species.</title><p><tp:taxon-name><tp:taxon-name-part taxon-name-part-type="genus" reg="Lucina">Lucina</tp:taxon-name-part> (<tp:taxon-name-part taxon-name-part-type="subgenus" reg="Codakia">Codakia</tp:taxon-name-part>) <tp:taxon-name-part taxon-name-part-type="species" reg="angela">angela</tp:taxon-name-part></tp:taxon-name> Melvill, 1899, <italic><tp:taxon-name><tp:taxon-name-part taxon-name-part-type="genus" reg="Pillucina">Pillucina</tp:taxon-name-part> <tp:taxon-name-part taxon-name-part-type="species" reg="vietnamica">vietnamica</tp:taxon-name-part></tp:taxon-name></italic> Zorina, 1978, <tp:taxon-name><tp:taxon-name-part taxon-name-part-type="genus" reg="Lucina">Lucina</tp:taxon-name-part> (<tp:taxon-name-part taxon-name-part-type="subgenus" reg="Codakia">Codakia</tp:taxon-name-part>) <tp:taxon-name-part taxon-name-part-type="species" reg="munda">munda</tp:taxon-name-part></tp:taxon-name> A. Adams, 1856. Tentatively included: <italic><tp:taxon-name><tp:taxon-name-part taxon-name-part-type="genus" reg="Divaricella">Divaricella</tp:taxon-name-part> <tp:taxon-name-part taxon-name-part-type="species" reg="cypselis">cypselis</tp:taxon-name-part></tp:taxon-name></italic> Melvill, 1918 and <italic><tp:taxon-name><tp:taxon-name-part taxon-name-part-type="genus" reg="Lucina">Lucina</tp:taxon-name-part> <tp:taxon-name-part taxon-name-part-type="species" reg="concinna">concinna</tp:taxon-name-part></tp:taxon-name></italic> H. Adams, 1871.</p></tp:treatment-sec><tp:treatment-sec sec-type="comparisons" id="SECID0ELHAE"><title>Comparison with other genera.</title><p><italic><tp:taxon-name><tp:taxon-name-part taxon-name-part-type="genus" reg="Rugalucina">Rugalucina</tp:taxon-name-part></tp:taxon-name></italic> is part of the broader <italic><tp:taxon-name><tp:taxon-name-part taxon-name-part-type="genus" reg="Loripes">Loripes</tp:taxon-name-part></tp:taxon-name></italic> group within the <tp:taxon-name><tp:taxon-name-part taxon-name-part-type="subfamily">Lucininae</tp:taxon-name-part></tp:taxon-name>, all having an obliquely inset internal ligament. Other genera within the group are <italic><tp:taxon-name><tp:taxon-name-part taxon-name-part-type="genus" reg="Pillucina">Pillucina</tp:taxon-name-part></tp:taxon-name></italic>, <italic><tp:taxon-name><tp:taxon-name-part taxon-name-part-type="genus" reg="Pusillolucina">Pusillolucina</tp:taxon-name-part></tp:taxon-name><tp:taxon-name><tp:taxon-name-part taxon-name-part-type="genus" reg="Wallucina">Wallucina</tp:taxon-name-part></tp:taxon-name></italic>, <italic><tp:taxon-name><tp:taxon-name-part taxon-name-part-type="genus" reg="Lucinella">Lucinella</tp:taxon-name-part></tp:taxon-name></italic>, <italic><tp:taxon-name><tp:taxon-name-part taxon-name-part-type="genus" reg="Chavania">Chavania</tp:taxon-name-part></tp:taxon-name></italic>, and <italic><tp:taxon-name><tp:taxon-name-part taxon-name-part-type="genus" reg="Keletistes">Keletistes</tp:taxon-name-part></tp:taxon-name></italic>. Of these only <italic><tp:taxon-name><tp:taxon-name-part taxon-name-part-type="genus" reg="Pillucina">Pillucina</tp:taxon-name-part></tp:taxon-name></italic>, <italic><tp:taxon-name><tp:taxon-name-part taxon-name-part-type="genus" reg="Pusillolucina">Pusillolucina</tp:taxon-name-part></tp:taxon-name></italic>, and <italic><tp:taxon-name><tp:taxon-name-part taxon-name-part-type="genus" reg="Rugalucina">Rugalucina</tp:taxon-name-part></tp:taxon-name></italic> have prominent radial sculpture. In shell characters <italic><tp:taxon-name><tp:taxon-name-part taxon-name-part-type="genus" reg="Rugalucina">Rugalucina</tp:taxon-name-part></tp:taxon-name></italic> differs from <italic><tp:taxon-name><tp:taxon-name-part taxon-name-part-type="genus" reg="Pillucina">Pillucina</tp:taxon-name-part></tp:taxon-name></italic> in the more strongly divergent radial sculpture, the longer anterior adductor muscle scar and the more coarsely crenulate inner shell margin.</p><p>In molecular analyses members of the <italic><tp:taxon-name><tp:taxon-name-part taxon-name-part-type="genus" reg="Loripes">Loripes</tp:taxon-name-part></tp:taxon-name></italic> group form a monophyletic subclade of <tp:taxon-name><tp:taxon-name-part taxon-name-part-type="subfamily">Lucininae</tp:taxon-name-part></tp:taxon-name>. Seven species of putative <italic><tp:taxon-name><tp:taxon-name-part taxon-name-part-type="genus" reg="Pillucina">Pillucina</tp:taxon-name-part></tp:taxon-name></italic> have been included in analyses (<xref ref-type="bibr" rid="B50">Taylor et al. 2016</xref>), <italic><tp:taxon-name><tp:taxon-name-part taxon-name-part-type="genus" reg="Pillucina">P.</tp:taxon-name-part> <tp:taxon-name-part taxon-name-part-type="species" reg="pisidium">pisidium</tp:taxon-name-part></tp:taxon-name></italic>, <italic><tp:taxon-name><tp:taxon-name-part taxon-name-part-type="genus" reg="Pillucina">P.</tp:taxon-name-part> <tp:taxon-name-part taxon-name-part-type="species" reg="symbolica">symbolica</tp:taxon-name-part></tp:taxon-name></italic>, <italic><tp:taxon-name><tp:taxon-name-part taxon-name-part-type="genus" reg="Pillucina">P.</tp:taxon-name-part> <tp:taxon-name-part taxon-name-part-type="species" reg="australis">australis</tp:taxon-name-part></tp:taxon-name></italic>, <italic><tp:taxon-name><tp:taxon-name-part taxon-name-part-type="genus" reg="Pillucina">P.</tp:taxon-name-part> <tp:taxon-name-part taxon-name-part-type="species" reg="profusa">profusa</tp:taxon-name-part></tp:taxon-name></italic>, <italic><tp:taxon-name><tp:taxon-name-part taxon-name-part-type="genus" reg="Pillucina">P.</tp:taxon-name-part> <tp:taxon-name-part taxon-name-part-type="species" reg="pacifica">pacifica</tp:taxon-name-part></tp:taxon-name></italic>, ‘<tp:taxon-name><tp:taxon-name-part taxon-name-part-type="genus" reg="Pillucina">P.</tp:taxon-name-part></tp:taxon-name>’ <tp:taxon-name><tp:taxon-name-part taxon-name-part-type="genus" reg="Pillucina"/><tp:taxon-name-part taxon-name-part-type="species" reg="pusilla">pusilla</tp:taxon-name-part></tp:taxon-name>, and ‘<tp:taxon-name><tp:taxon-name-part taxon-name-part-type="genus" reg="Pillucina">P.</tp:taxon-name-part></tp:taxon-name>’ <tp:taxon-name><tp:taxon-name-part taxon-name-part-type="genus" reg="Pillucina"/><tp:taxon-name-part taxon-name-part-type="species" reg="vietnamica">vietnamica</tp:taxon-name-part></tp:taxon-name>, the latter from Thailand, Abu Dhabi, and Queensland. Although the type species <italic><tp:taxon-name><tp:taxon-name-part taxon-name-part-type="genus" reg="Pillucina">P.</tp:taxon-name-part> <tp:taxon-name-part taxon-name-part-type="species" reg="hawaiiensis">hawaiiensis</tp:taxon-name-part></tp:taxon-name></italic> has not yet been included, <italic><tp:taxon-name><tp:taxon-name-part taxon-name-part-type="genus" reg="Pillucina">P.</tp:taxon-name-part> <tp:taxon-name-part taxon-name-part-type="species" reg="pacifica">pacifica</tp:taxon-name-part></tp:taxon-name></italic> is similar in morphology and could be regarded as a proxy. The <italic><tp:taxon-name><tp:taxon-name-part taxon-name-part-type="genus" reg="Pillucina">Pillucina</tp:taxon-name-part></tp:taxon-name></italic> species are not monophyletic in published trees or in the mitochondrial cytochrome b gene tree (Fig. <xref ref-type="fig" rid="F1">1</xref>), with those identified as <italic><tp:taxon-name><tp:taxon-name-part taxon-name-part-type="genus" reg="Pillucina">P.</tp:taxon-name-part> <tp:taxon-name-part taxon-name-part-type="species" reg="vietnamica">vietnamica</tp:taxon-name-part></tp:taxon-name></italic> and <italic><tp:taxon-name><tp:taxon-name-part taxon-name-part-type="genus" reg="Pillucina">P.</tp:taxon-name-part> <tp:taxon-name-part taxon-name-part-type="species" reg="pusilla">pusilla</tp:taxon-name-part></tp:taxon-name></italic> separated from the other species and now classified herein into two new genera with distinct morphological characters. Note: we use the cyt b gene in the analysis of the <italic><tp:taxon-name><tp:taxon-name-part taxon-name-part-type="genus" reg="Loripes">Loripes</tp:taxon-name-part></tp:taxon-name></italic> group shown in Fig. <xref ref-type="fig" rid="F1">1</xref> as this best reflects species level relationships within clades of the subfamily <tp:taxon-name><tp:taxon-name-part taxon-name-part-type="subfamily">Lucininae</tp:taxon-name-part></tp:taxon-name> as shown by previous analyses using three genes (<xref ref-type="bibr" rid="B48">Taylor et al. 2011</xref>, <xref ref-type="bibr" rid="B50">2016</xref>).</p><p>Previously, we regarded <italic><tp:taxon-name><tp:taxon-name-part taxon-name-part-type="genus" reg="Pillucina">Pillucina</tp:taxon-name-part> <tp:taxon-name-part taxon-name-part-type="species" reg="vietnamica">vietnamica</tp:taxon-name-part></tp:taxon-name></italic> as a wide-ranging species in the northern Indian Ocean through south east Asia to southern China (<xref ref-type="bibr" rid="B18">Glover and Taylor 2001</xref>), the name replacing the earlier but preoccupied <italic><tp:taxon-name><tp:taxon-name-part taxon-name-part-type="genus" reg="Lucina">Lucina</tp:taxon-name-part> <tp:taxon-name-part taxon-name-part-type="species" reg="fischeriana">fischeriana</tp:taxon-name-part></tp:taxon-name></italic> Issel, 1869, with <italic><tp:taxon-name><tp:taxon-name-part taxon-name-part-type="genus" reg="Pillucina">P.</tp:taxon-name-part> <tp:taxon-name-part taxon-name-part-type="species" reg="angela">angela</tp:taxon-name-part></tp:taxon-name></italic> as an possible phenotype from the northern Arabian Sea. Although more comprehensive sampling across the whole range is desirable, evidence from analysis of the cytochrome b gene (Fig. <xref ref-type="fig" rid="F1">1</xref>) shows that specimens from Tin Can Bay and Moreton Bay, Qld, Australia differ from samples from Kungkraben Bay, Thailand and Abu Dhabi supporting a species level separation. Our evidence suggests that <italic><tp:taxon-name><tp:taxon-name-part taxon-name-part-type="genus" reg="Pillucina">Pillucina</tp:taxon-name-part></tp:taxon-name></italic> ‘<italic><tp:taxon-name><tp:taxon-name-part taxon-name-part-type="genus" reg="Pillucina"/><tp:taxon-name-part taxon-name-part-type="species" reg="vietnamica">vietnamica</tp:taxon-name-part></tp:taxon-name></italic>’ from Arabia, Thailand and Queensland are distinct. After further study of type material, we use the name <italic><tp:taxon-name><tp:taxon-name-part taxon-name-part-type="genus" reg="Rugalucina">R.</tp:taxon-name-part> <tp:taxon-name-part taxon-name-part-type="species" reg="angela">angela</tp:taxon-name-part></tp:taxon-name></italic> for the northern Indian Ocean species, <italic><tp:taxon-name><tp:taxon-name-part taxon-name-part-type="genus" reg="Pillucina">P.</tp:taxon-name-part> <tp:taxon-name-part taxon-name-part-type="species" reg="vietnamica">vietnamica</tp:taxon-name-part></tp:taxon-name></italic> for the southeast Asian species, and <italic><tp:taxon-name><tp:taxon-name-part taxon-name-part-type="genus" reg="Pillucina">P.</tp:taxon-name-part> <tp:taxon-name-part taxon-name-part-type="species" reg="munda">munda</tp:taxon-name-part></tp:taxon-name></italic> for the northern Australian species.</p><p><italic><tp:taxon-name><tp:taxon-name-part taxon-name-part-type="genus" reg="Lucina">Lucina</tp:taxon-name-part> <tp:taxon-name-part taxon-name-part-type="species" reg="concinna">concinna</tp:taxon-name-part></tp:taxon-name></italic> H. Adams, 1871 previously placed in the synonymy of <italic><tp:taxon-name><tp:taxon-name-part taxon-name-part-type="genus" reg="Pillucina">P.</tp:taxon-name-part> <tp:taxon-name-part taxon-name-part-type="species" reg="vietnamica">vietnamica</tp:taxon-name-part></tp:taxon-name></italic> by <xref ref-type="bibr" rid="B18">Glover and Taylor (2001)</xref> is now recognised as having distinct morphological characters and renamed because the original species name is preoccupied. We also resurrect <italic><tp:taxon-name><tp:taxon-name-part taxon-name-part-type="genus" reg="Divaricella">Divaricella</tp:taxon-name-part> <tp:taxon-name-part taxon-name-part-type="species" reg="cypselis">cypselis</tp:taxon-name-part></tp:taxon-name></italic> Melvill, 1918 from the synonymy of <italic><tp:taxon-name><tp:taxon-name-part taxon-name-part-type="genus" reg="Rugalucina">R.</tp:taxon-name-part> <tp:taxon-name-part taxon-name-part-type="species" reg="angela">angela</tp:taxon-name-part></tp:taxon-name></italic> and recognise it as another morphologically distinct species, from the Arabian Sea and southern India.</p><fig id="F1" position="float" orientation="portrait"><object-id xmlns:xlink="http://www.w3.org/1999/xlink" content-type="doi" xlink:type="simple">10.3897/zookeys.899.47070.figure1</object-id><object-id xmlns:xlink="http://www.w3.org/1999/xlink" content-type="zenodo_dep_id" xlink:type="simple">3578783</object-id><object-id xmlns:xlink="http://www.w3.org/1999/xlink" content-type="arpha" xlink:type="simple">9FD98FDA-E8C3-590F-95B0-4B9F969D5A18</object-id><label>Figure 1.</label><caption><p>Single gene tree for the <italic><tp:taxon-name><tp:taxon-name-part taxon-name-part-type="genus" reg="Loripes">Loripes</tp:taxon-name-part></tp:taxon-name></italic> group of genera and species based on cytochrome b gene sequences, using Bayesian inference as implemented by MrBayes. Support values are posterior probabilities. Methods as in <xref ref-type="bibr" rid="B48">Taylor et al. (2011</xref>, <xref ref-type="bibr" rid="B50">2016</xref>). GenBank numbers are attached to names. Newly sequenced species: <italic><tp:taxon-name><tp:taxon-name-part taxon-name-part-type="genus" reg="Wallucina">Wallucina</tp:taxon-name-part> <tp:taxon-name-part taxon-name-part-type="species" reg="fijiensis">fijiensis</tp:taxon-name-part></tp:taxon-name></italic> Kavieng, Papua New Guinea (<named-content xmlns:xlink="http://www.w3.org/1999/xlink" content-type="dwc:institutional_code" xlink:type="simple">MNHN</named-content> IM- IM-2013-54066), <italic><tp:taxon-name><tp:taxon-name-part taxon-name-part-type="genus" reg="Pillucina">Pillucina</tp:taxon-name-part> <tp:taxon-name-part taxon-name-part-type="species" reg="pacifica">pacifica</tp:taxon-name-part></tp:taxon-name></italic>, Kavieng, KAV 1 (<named-content xmlns:xlink="http://www.w3.org/1999/xlink" content-type="dwc:institutional_code" xlink:type="simple">MNHN</named-content> IM- IM-2013-54743), KAV 2 (<named-content xmlns:xlink="http://www.w3.org/1999/xlink" content-type="dwc:institutional_code" xlink:type="simple">MNHN</named-content> IM-2013-51690), <italic><tp:taxon-name><tp:taxon-name-part taxon-name-part-type="genus" reg="Pillucina">Pillucina</tp:taxon-name-part></tp:taxon-name></italic> sp. Kavieng, PNG (<named-content xmlns:xlink="http://www.w3.org/1999/xlink" content-type="dwc:institutional_code" xlink:type="simple">MNHN</named-content> IM-2013-54590), <italic><tp:taxon-name><tp:taxon-name-part taxon-name-part-type="genus" reg="Rugalucina">Rugalucina</tp:taxon-name-part> <tp:taxon-name-part taxon-name-part-type="species" reg="munda">munda</tp:taxon-name-part></tp:taxon-name></italic> North Stradbroke Island, Moreton Bay, Qld, Australia (<named-content xmlns:xlink="http://www.w3.org/1999/xlink" content-type="dwc:institutional_code" xlink:type="simple">NHMUK</named-content> 20191069), <italic><tp:taxon-name><tp:taxon-name-part taxon-name-part-type="genus" reg="Rugalucina">R.</tp:taxon-name-part> <tp:taxon-name-part taxon-name-part-type="species" reg="munda">munda</tp:taxon-name-part></tp:taxon-name></italic> Tin Can Bay, Qld, Australia (<named-content xmlns:xlink="http://www.w3.org/1999/xlink" content-type="dwc:institutional_code" xlink:type="simple">NHMUK</named-content> 20191070).</p></caption><graphic xmlns:xlink="http://www.w3.org/1999/xlink" xlink:href="zookeys-899-109-g001.jpg" position="float" orientation="portrait" xlink:type="simple" id="oo_364608.jpg"><uri content-type="original_file" xlink:type="simple">https://binary.pensoft.net/fig/364608</uri></graphic></fig></tp:treatment-sec><ref-list><ref id="B50"><mixed-citation xmlns:xlink="http://www.w3.org/1999/xlink" xlink:type="simple"><person-group><name name-style="western"><surname>Taylor</surname><given-names>JD</given-names></name><name name-style="western"><surname>Glover</surname><given-names>EA</given-names></name><name name-style="western"><surname>Smith</surname><given-names>L</given-names></name><name name-style="western"><surname>Ikebe</surname><given-names>C</given-names></name><name name-style="western"><surname>Williams</surname><given-names>ST</given-names></name></person-group> (<year>2016</year>) New molecular phylogeny of <tp:taxon-name><tp:taxon-name-part taxon-name-part-type="family">Lucinidae</tp:taxon-name-part></tp:taxon-name>: increased taxon base with focus on tropical western Atlantic species (<tp:taxon-name><tp:taxon-name-part taxon-name-part-type="phylum">Mollusca</tp:taxon-name-part></tp:taxon-name>: <tp:taxon-name><tp:taxon-name-part taxon-name-part-type="class">Bivalvia</tp:taxon-name-part></tp:taxon-name>). Zootaxa 4196: 381. <ext-link xlink:type="simple" ext-link-type="doi" xlink:href="10.11646/zootaxa.4196.3.2">https://doi.org/10.11646/zootaxa.4196.3.2</ext-link></mixed-citation></ref><ref id="B48"><mixed-citation xmlns:xlink="http://www.w3.org/1999/xlink" xlink:type="simple"><person-group><name name-style="western"><surname>Taylor</surname><given-names>JD</given-names></name><name name-style="western"><surname>Glover</surname><given-names>EA</given-names></name><name name-style="western"><surname>Smith</surname><given-names>L</given-names></name><name name-style="western"><surname>Dyal</surname><given-names>P</given-names></name><name name-style="western"><surname>Williams</surname><given-names>ST</given-names></name></person-group> (<year>2011</year>) <article-title>Molecular phylogeny and classification of the chemosymbiotic bivalve family <tp:taxon-name><tp:taxon-name-part taxon-name-part-type="family">Lucinidae</tp:taxon-name-part></tp:taxon-name> (<tp:taxon-name><tp:taxon-name-part taxon-name-part-type="phylum">Mollusca</tp:taxon-name-part></tp:taxon-name>: <tp:taxon-name><tp:taxon-name-part taxon-name-part-type="class">Bivalvia</tp:taxon-name-part></tp:taxon-name>).</article-title><source>Zoological Journal of the Linnean Society</source><volume>163</volume>: <fpage>15</fpage>–<lpage>49</lpage>. <ext-link xlink:type="simple" ext-link-type="doi" xlink:href="10.1111/j.1096-3642.2011.00700.x">https://doi.org/10.1111/j.1096-3642.2011.00700.x</ext-link></mixed-citation></ref><ref id="B18"><mixed-citation xmlns:xlink="http://www.w3.org/1999/xlink" xlink:type="simple"><person-group><name name-style="western"><surname>Glover</surname><given-names>EA</given-names></name><name name-style="western"><surname>Taylor</surname><given-names>JD</given-names></name></person-group> (<year>2001</year>) <article-title>Systematic revision of Australian and Indo-Pacific <tp:taxon-name><tp:taxon-name-part taxon-name-part-type="family">Lucinidae</tp:taxon-name-part></tp:taxon-name> (<tp:taxon-name><tp:taxon-name-part taxon-name-part-type="phylum">Mollusca</tp:taxon-name-part></tp:taxon-name>: <tp:taxon-name><tp:taxon-name-part taxon-name-part-type="class">Bivalvia</tp:taxon-name-part></tp:taxon-name>): <italic><tp:taxon-name><tp:taxon-name-part taxon-name-part-type="genus">Pillucina</tp:taxon-name-part></tp:taxon-name></italic>, <italic><tp:taxon-name><tp:taxon-name-part taxon-name-part-type="genus">Wallucina</tp:taxon-name-part></tp:taxon-name></italic> and descriptions of two new genera and four new species.</article-title><source>Records of the Australian Museum</source><volume>53</volume>: <fpage>263</fpage>–<lpage>292</lpage>. <ext-link xlink:type="simple" ext-link-type="doi" xlink:href="10.3853/j.0067-1975.53.2001.1349">https://doi.org/10.3853/j.0067-1975.53.2001.1349</ext-link></mixed-citation></ref></ref-list></tp:taxon-treatment>
