# Supplementary material for: Unloved, paraphyletic or misplaced: new genera and species of small to minute lucinid bivalves and their relationships (Bivalvia, Lucinidae)
Source: Zookeys. 2019 Dec 12;899:109–40. doi: 10.3897/zookeys.899.47070 (PMC6926428; doi:10.3897/zookeys.899.47070)
Supplement: XML Treatment for Rugalucina angela [file zookeys.899.47070-treatment2.xml]

<!DOCTYPE tp:taxon-treatment
  PUBLIC "-//TaxonX//DTD Taxonomic Treatment Publishing DTD v0 20100105//EN" "tax-treatment-NSO.dtd">
<tp:taxon-treatment xmlns:tp="http://www.plazi.org/taxpub"><tp:treatment-meta><kwd-group><label>Taxon classification</label><kwd><named-content xmlns:xlink="http://www.w3.org/1999/xlink" content-type="kingdom">Animalia</named-content></kwd><kwd><named-content xmlns:xlink="http://www.w3.org/1999/xlink" content-type="order">Lucinida</named-content></kwd><kwd><named-content xmlns:xlink="http://www.w3.org/1999/xlink" content-type="family">Lucinidae</named-content></kwd></kwd-group><mixed-citation publication-type="journal"><person-group><name><surname>Taylor</surname><given-names>John D.</given-names></name><name><surname>Glover</surname><given-names>Emily A.</given-names></name></person-group><article-title>Unloved, paraphyletic or misplaced: new genera and species of small to minute lucinid bivalves and their relationships (<tp:taxon-name><tp:taxon-name-part taxon-name-part-type="class">Bivalvia</tp:taxon-name-part></tp:taxon-name>, <tp:taxon-name><tp:taxon-name-part taxon-name-part-type="family">Lucinidae</tp:taxon-name-part></tp:taxon-name>)</article-title><source>Zookeys</source><day>12</day><month>12</month><year>2019</year><volume>899</volume><fpage>109</fpage><lpage>140</lpage><pub-id pub-id-type="doi">10.3897/zookeys.899.47070</pub-id></mixed-citation></tp:treatment-meta><tp:nomenclature><tp:taxon-name><object-id xmlns:xlink="http://www.w3.org/1999/xlink" content-type="arpha" xlink:type="simple">7FBF93FC-9945-5711-A759-808852ACCB2E</object-id>
                <tp:taxon-name-part taxon-name-part-type="genus" reg="Rugalucina">Rugalucina</tp:taxon-name-part>
                <tp:taxon-name-part taxon-name-part-type="species" reg="angela">angela</tp:taxon-name-part>
              </tp:taxon-name><tp:taxon-authority>(Melvill, 1899)</tp:taxon-authority><xref ref-type="fig" rid="F2">Figs 2</xref><xref ref-type="fig" rid="F3">, 3</xref><tp:nomenclature-citation-list><tp:nomenclature-citation><tp:taxon-name>
                    <tp:taxon-name-part taxon-name-part-type="genus" reg="Lucina">Lucina</tp:taxon-name-part> <tp:taxon-name-part taxon-name-part-type="species" reg="fischeriana">fischeriana</tp:taxon-name-part></tp:taxon-name><comment>Issel, 1869: 83–84, pl. 1, fig. 8 (non <tp:taxon-name><tp:taxon-name-part taxon-name-part-type="genus" reg="Lucina">L.</tp:taxon-name-part> <tp:taxon-name-part taxon-name-part-type="species" reg="fischeriana">fischeriana</tp:taxon-name-part></tp:taxon-name> d’Orbigny, 1845: Jurassic fossil).</comment></tp:nomenclature-citation><tp:nomenclature-citation><tp:taxon-name>
                    <tp:taxon-name-part taxon-name-part-type="genus" reg="Lucina">Lucina</tp:taxon-name-part> (<tp:taxon-name-part taxon-name-part-type="subgenus" reg="Codakia">Codakia</tp:taxon-name-part>) <tp:taxon-name-part taxon-name-part-type="species" reg="angela">angela</tp:taxon-name-part></tp:taxon-name><comment>Melvill, 1899: 98, pl. 2, fig. 8.</comment></tp:nomenclature-citation><tp:nomenclature-citation><tp:taxon-name>
                    <tp:taxon-name-part taxon-name-part-type="genus" reg="Loripes">Loripes</tp:taxon-name-part> <tp:taxon-name-part taxon-name-part-type="species" reg="fischeriana">fischeriana</tp:taxon-name-part></tp:taxon-name><comment>: <xref ref-type="bibr" rid="B29">Lamy 1916</xref>: 151.</comment></tp:nomenclature-citation><tp:nomenclature-citation><tp:taxon-name>
                    <tp:taxon-name-part taxon-name-part-type="genus" reg="Pillucina">Pillucina</tp:taxon-name-part> <tp:taxon-name-part taxon-name-part-type="species" reg="fischeriana">fischeriana</tp:taxon-name-part></tp:taxon-name><comment>: <xref ref-type="bibr" rid="B36">Oliver 1992</xref>: 98, pl. 20, fig. 4.</comment></tp:nomenclature-citation><tp:nomenclature-citation><tp:taxon-name>
                    <tp:taxon-name-part taxon-name-part-type="genus" reg="Pillucina">Pillucina</tp:taxon-name-part> <tp:taxon-name-part taxon-name-part-type="species" reg="fischeriana">fischeriana</tp:taxon-name-part></tp:taxon-name><comment>: <xref ref-type="bibr" rid="B37">Oliver 1995</xref>: 236, fig. 1026.</comment></tp:nomenclature-citation><tp:nomenclature-citation><tp:taxon-name>
                    <tp:taxon-name-part taxon-name-part-type="genus" reg="Pillucina">Pillucina</tp:taxon-name-part> <tp:taxon-name-part taxon-name-part-type="species" reg="angela">angela</tp:taxon-name-part></tp:taxon-name><comment>: <xref ref-type="bibr" rid="B37">Oliver 1995</xref>: 236, fig. 1025.</comment></tp:nomenclature-citation><tp:nomenclature-citation><tp:taxon-name>
                    <tp:taxon-name-part taxon-name-part-type="genus" reg="Pillucina">Pillucina</tp:taxon-name-part> <tp:taxon-name-part taxon-name-part-type="species" reg="vietnamica">vietnamica</tp:taxon-name-part></tp:taxon-name><comment>(part): <xref ref-type="bibr" rid="B18">Glover and Taylor 2001</xref>: 273.</comment></tp:nomenclature-citation><tp:nomenclature-citation><tp:taxon-name>
                    <tp:taxon-name-part taxon-name-part-type="genus" reg="Pillucina">Pillucina</tp:taxon-name-part> <tp:taxon-name-part taxon-name-part-type="species" reg="angela">angela</tp:taxon-name-part></tp:taxon-name><comment>: <xref ref-type="bibr" rid="B18">Glover and Taylor 2001</xref>: 279, figs 9 h, i.</comment></tp:nomenclature-citation><tp:nomenclature-citation><tp:taxon-name>
                    <tp:taxon-name-part taxon-name-part-type="genus" reg="Pillucina">Pillucina</tp:taxon-name-part> <tp:taxon-name-part taxon-name-part-type="species" reg="angela">angela</tp:taxon-name-part></tp:taxon-name><comment>(part): <xref ref-type="bibr" rid="B24">Huber 2015</xref>: 422, figs p. 76.</comment></tp:nomenclature-citation></tp:nomenclature-citation-list></tp:nomenclature><tp:treatment-sec sec-type="type material" id="SECID0EG6AE"><title>Type material.</title><p><italic><tp:taxon-name><tp:taxon-name-part taxon-name-part-type="genus" reg="Lucina">Lucina</tp:taxon-name-part> <tp:taxon-name-part taxon-name-part-type="species" reg="fischeriana">fischeriana</tp:taxon-name-part></tp:taxon-name></italic> 5 syntypes (<named-content xmlns:xlink="http://www.w3.org/1999/xlink" content-type="dwc:institutional_code" xlink:type="simple">MCG</named-content>), type locality: Suez, Egypt.</p><p><italic><tp:taxon-name><tp:taxon-name-part taxon-name-part-type="genus" reg="Lucina">L.</tp:taxon-name-part> <tp:taxon-name-part taxon-name-part-type="species" reg="angela">angela</tp:taxon-name-part></tp:taxon-name></italic> two syntypes NHMUK1899.12.18.20-21; L 7.9 mm and 6.1 mm; 1 syntype <named-content xmlns:xlink="http://www.w3.org/1999/xlink" content-type="dwc:institutional_code" xlink:type="simple">NMW</named-content> 1955.158.684.</p></tp:treatment-sec><tp:treatment-sec sec-type="type locality" id="SECID0EVAAG"><title>Type locality.</title><p>Gwadur, Pakistan, 8 fathoms (15 m).</p></tp:treatment-sec><tp:treatment-sec sec-type="description" id="SECID0E1AAG"><title>Description.</title><p>Small (L to 15 mm), subcircular, inflated. Colour white, yellow or orange. Waxy appearance. Sculpture of strong diverging radial ribs, broader and more widely spaced to the anterior and posterior. Ribs crossed by fine, closely spaced, commarginal lamellae which curve over ribs producing a roughly scabrous appearance. Central parts of shell generally without ribs. Lunule large, broadly lanceolate, smooth. Ligament internal, obliquely inset. Hinge: <abbrev xmlns:xlink="http://www.w3.org/1999/xlink" xlink:title="right valve" id="ABBRID0EABAG" xlink:type="simple">RV</abbrev> with single large cardinal tooth and short anterior and posterior lateral teeth, <abbrev xmlns:xlink="http://www.w3.org/1999/xlink" xlink:title="left valve" id="ABBRID0EEBAG" xlink:type="simple">LV</abbrev> with two cardinal teeth, lateral teeth consisting of small sockets. Anterior adductor scar narrow, elongate, detached from pallial line for ca. half of length. Pallial line irregularly lobate, or slightly divided. Inner shell margin coarsely crenulate to anterior and posterior.</p></tp:treatment-sec><tp:treatment-sec sec-type="distribution" id="SECID0EIBAG"><title>Distribution.</title><p><bold>Red Sea</bold>: Great Bitter Lake (Hoffman et al. 2006), Suez Canal, El Ballah (<named-content xmlns:xlink="http://www.w3.org/1999/xlink" content-type="dwc:institutional_code" xlink:type="simple">NHMUK</named-content> 1950.11.10.1), Suez (<named-content xmlns:xlink="http://www.w3.org/1999/xlink" content-type="dwc:institutional_code" xlink:type="simple">NHMUK</named-content> 1968.5.29.2), Safaga, Dongonab Bay (<named-content xmlns:xlink="http://www.w3.org/1999/xlink" content-type="dwc:institutional_code" xlink:type="simple">NHMUK</named-content>), Oreste Point, Yemen (Dekker colln), Aden (<named-content xmlns:xlink="http://www.w3.org/1999/xlink" content-type="dwc:institutional_code" xlink:type="simple">NHMUK</named-content> 1963340). <bold>Arabian Gulf</bold>: Kuwait (<named-content xmlns:xlink="http://www.w3.org/1999/xlink" content-type="dwc:institutional_code" xlink:type="simple">NHMUK</named-content>), Tarut Bay, Qatar (<named-content xmlns:xlink="http://www.w3.org/1999/xlink" content-type="dwc:institutional_code" xlink:type="simple">NHMUK</named-content>), Abu Dhabi (<named-content xmlns:xlink="http://www.w3.org/1999/xlink" content-type="dwc:institutional_code" xlink:type="simple">NHMUK</named-content>), Ras al Khaimah (<named-content xmlns:xlink="http://www.w3.org/1999/xlink" content-type="dwc:institutional_code" xlink:type="simple">NHMUK</named-content>). <bold>Arabian Sea</bold>: Khor Kalba, Sharjah (<named-content xmlns:xlink="http://www.w3.org/1999/xlink" content-type="dwc:institutional_code" xlink:type="simple">NHMUK</named-content>), Karachi, dredged (<named-content xmlns:xlink="http://www.w3.org/1999/xlink" content-type="dwc:institutional_code" xlink:type="simple">NHMUK</named-content> 1953.1.30.85). Oman: Masirah Island (<named-content xmlns:xlink="http://www.w3.org/1999/xlink" content-type="dwc:institutional_code" xlink:type="simple">NHMUK</named-content>). <bold>Indian Ocean</bold>: South India: Chennai (Madras) (<named-content xmlns:xlink="http://www.w3.org/1999/xlink" content-type="dwc:institutional_code" xlink:type="simple">NHMUK</named-content> 1953.1.30.169-73), Krusadai Island (<named-content xmlns:xlink="http://www.w3.org/1999/xlink" content-type="dwc:institutional_code" xlink:type="simple">NHMUK</named-content> 1953.1.30.110), Kundugal Point, Krusadai Island (NHMUK1953.1.30.175-181), Tuticorin (<named-content xmlns:xlink="http://www.w3.org/1999/xlink" content-type="dwc:institutional_code" xlink:type="simple">NHMUK</named-content> 1953.1.30.99-101). Sri Lanka: Trincomalee (<named-content xmlns:xlink="http://www.w3.org/1999/xlink" content-type="dwc:institutional_code" xlink:type="simple">NHMUK</named-content> 1910.9.28.175-178).</p><p><italic><tp:taxon-name><tp:taxon-name-part taxon-name-part-type="genus" reg="Rugalucina">Rugalucina</tp:taxon-name-part> <tp:taxon-name-part taxon-name-part-type="species" reg="angela">angela</tp:taxon-name-part></tp:taxon-name></italic> (as <italic><tp:taxon-name><tp:taxon-name-part taxon-name-part-type="genus" reg="Pillucina">Pillucina</tp:taxon-name-part> <tp:taxon-name-part taxon-name-part-type="species" reg="vietnamica">vietnamica</tp:taxon-name-part></tp:taxon-name></italic>) is recorded as an invasive species off Israel in the eastern Mediterranean (<xref ref-type="bibr" rid="B45">Steger et al. 2018</xref>).</p></tp:treatment-sec><tp:treatment-sec sec-type="remarks" id="SECID0EKGAG"><title>Remarks.</title><p><italic><tp:taxon-name><tp:taxon-name-part taxon-name-part-type="genus" reg="Rugalucina">Rugalucina</tp:taxon-name-part> <tp:taxon-name-part taxon-name-part-type="species" reg="angela">angela</tp:taxon-name-part></tp:taxon-name></italic> shows variation in shell morphology between various localities around the Arabian Peninsula and Red Sea. For example, shells from the Arabian Gulf are usually smaller, while those from the northern Red Sea as on Gulf of Suez shores are generally larger, and the marginal crenulations stronger. We regard these differences as ecophenotypic probably associated with the extreme environmental conditions such as the very high salinities experienced in the southern Arabian Gulf, usually more than 40 psu but in shallow lagoons as high as 52–55 psu (<xref ref-type="bibr" rid="B40">Price 1982</xref>) and approximately 40–46 psu at Safaga in the northern Red Sea (<xref ref-type="bibr" rid="B55">Zuschin and Oliver 2003</xref>) and probably higher for the habitats occupied by <italic><tp:taxon-name><tp:taxon-name-part taxon-name-part-type="genus" reg="Rugalucina">Rugalucina</tp:taxon-name-part></tp:taxon-name></italic>.</p><p><italic><tp:taxon-name><tp:taxon-name-part taxon-name-part-type="genus" reg="Rugalucina">Rugalucina</tp:taxon-name-part> <tp:taxon-name-part taxon-name-part-type="species" reg="angela">angela</tp:taxon-name-part></tp:taxon-name></italic> is closely similar in shell morphology to <italic><tp:taxon-name><tp:taxon-name-part taxon-name-part-type="genus" reg="Rugalucina">R.</tp:taxon-name-part> <tp:taxon-name-part taxon-name-part-type="species" reg="vietnamica">vietnamica</tp:taxon-name-part></tp:taxon-name></italic> and <italic><tp:taxon-name><tp:taxon-name-part taxon-name-part-type="genus" reg="Rugalucina">R.</tp:taxon-name-part> <tp:taxon-name-part taxon-name-part-type="species" reg="munda">munda</tp:taxon-name-part></tp:taxon-name></italic>. The differences are subtle; externally they share diverging radial ribs that are stronger to anterior and posterior, and the fine commarginal lamellae. <italic><tp:taxon-name><tp:taxon-name-part taxon-name-part-type="genus" reg="Rugalucina">Rugalucina</tp:taxon-name-part> <tp:taxon-name-part taxon-name-part-type="species" reg="angela">angela</tp:taxon-name-part></tp:taxon-name></italic> has a shorter anterior dorsal area, larger hinge plate and teeth, and a slightly more divergent anterior adductor scar. <italic><tp:taxon-name><tp:taxon-name-part taxon-name-part-type="genus" reg="Rugalucina">Rugalucina</tp:taxon-name-part> <tp:taxon-name-part taxon-name-part-type="species" reg="vietnamica">vietnamica</tp:taxon-name-part></tp:taxon-name></italic> is higher, with a longer anterior dorsal area. <italic><tp:taxon-name><tp:taxon-name-part taxon-name-part-type="genus" reg="Rugalucina">Rugalucina</tp:taxon-name-part> <tp:taxon-name-part taxon-name-part-type="species" reg="munda">munda</tp:taxon-name-part></tp:taxon-name></italic> is similar but the radial sculpture is much less pronounced with finer margin denticulations and subdued commarginal sculpture.</p><fig id="F2" position="float" orientation="portrait"><object-id xmlns:xlink="http://www.w3.org/1999/xlink" content-type="doi" xlink:type="simple">10.3897/zookeys.899.47070.figure2</object-id><object-id xmlns:xlink="http://www.w3.org/1999/xlink" content-type="zenodo_dep_id" xlink:type="simple">3578793</object-id><object-id xmlns:xlink="http://www.w3.org/1999/xlink" content-type="arpha" xlink:type="simple">C4B1B91B-AB9B-52C8-91D5-13A638C99F4A</object-id><label>Figure 2.</label><caption><p><italic><tp:taxon-name><tp:taxon-name-part taxon-name-part-type="genus" reg="Rugalucina">Rugalucina</tp:taxon-name-part> <tp:taxon-name-part taxon-name-part-type="species" reg="angela">angela</tp:taxon-name-part></tp:taxon-name></italic> (Melvill, 1899). <bold>A–C</bold> Syntype of <tp:taxon-name><tp:taxon-name-part taxon-name-part-type="genus" reg="Lucina">Lucina</tp:taxon-name-part> (<tp:taxon-name-part taxon-name-part-type="subgenus" reg="Codakia">Codakia</tp:taxon-name-part>) <tp:taxon-name-part taxon-name-part-type="species" reg="angela">angela</tp:taxon-name-part></tp:taxon-name> Melvill, 1899 (<named-content xmlns:xlink="http://www.w3.org/1999/xlink" content-type="dwc:institutional_code" xlink:type="simple">NHMUK</named-content> 1899.12.18.20), exterior of left valve and interiors of right and left valves. Gwadur, Pakistan, L 8.1mm <bold>D–F</bold><tp:taxon-name><tp:taxon-name-part taxon-name-part-type="genus" reg="Lucina">L.</tp:taxon-name-part> (<tp:taxon-name-part taxon-name-part-type="subgenus" reg="Codakia">C.</tp:taxon-name-part>) <tp:taxon-name-part taxon-name-part-type="species" reg="angela">angela</tp:taxon-name-part></tp:taxon-name> syntype (<named-content xmlns:xlink="http://www.w3.org/1999/xlink" content-type="dwc:institutional_code" xlink:type="simple">NHMUK</named-content> 1899.12.18.20), exterior of left valve and interiors of right and left valves, L 6.1 mm <bold>G–M</bold><italic><tp:taxon-name><tp:taxon-name-part taxon-name-part-type="genus" reg="Rugalucina">Rugalucina</tp:taxon-name-part> <tp:taxon-name-part taxon-name-part-type="species" reg="angela">angela</tp:taxon-name-part></tp:taxon-name></italic> Ras al Khaimah, Arabian Gulf, (<named-content xmlns:xlink="http://www.w3.org/1999/xlink" content-type="dwc:institutional_code" xlink:type="simple">NHMUK</named-content> 20191071) <bold>G</bold> exterior <abbrev xmlns:xlink="http://www.w3.org/1999/xlink" xlink:title="scanning electron microscopy" id="ABBRID0EIMAG" xlink:type="simple">SEM</abbrev> of right valve, L 5.0 mm <bold>H, I</bold> interior <abbrev xmlns:xlink="http://www.w3.org/1999/xlink" xlink:title="scanning electron microscopy" id="ABBRID0EOMAG" xlink:type="simple">SEM</abbrev> of right and left valves, L 7.7 mm <bold>J</bold> dorsal view, L 5.9 mm <bold>K</bold> exterior of left valve, L 7.9 mm <bold>L, M</bold> exterior of left valve, interior of right valve, L 7.6 mm <bold>N, O</bold><italic><tp:taxon-name><tp:taxon-name-part taxon-name-part-type="genus" reg="Rugalucina">R.</tp:taxon-name-part> <tp:taxon-name-part taxon-name-part-type="species" reg="angela">angela</tp:taxon-name-part></tp:taxon-name></italic> exterior and interior of left valve, Gulf of Suez (NHMUK1868.5.29.2), L 13.7 mm <bold>P</bold><italic><tp:taxon-name><tp:taxon-name-part taxon-name-part-type="genus" reg="Rugalucina">R.</tp:taxon-name-part> <tp:taxon-name-part taxon-name-part-type="species" reg="angela">angela</tp:taxon-name-part></tp:taxon-name></italic> exterior of right valve and interior of right and left valves, Egypt, 7km south of Hurgada, H Dekker colln 4569, L 12.8 mm <bold>Q</bold> interior of left and right valves, Egypt, Port Safaga, H Dekker colln 3263, L 9.4 mm <bold>R, S</bold> detail of hinge teeth of <bold>Q</bold>. <bold>T</bold><italic><tp:taxon-name><tp:taxon-name-part taxon-name-part-type="genus" reg="Rugalucina">R.</tp:taxon-name-part> <tp:taxon-name-part taxon-name-part-type="species" reg="angela">angela</tp:taxon-name-part></tp:taxon-name></italic> exterior of left valve. Red Sea, Yemen, Orestes Point, N of Midi, H Dekker colln 4553, L 9.8 mm <bold>U</bold><italic><tp:taxon-name><tp:taxon-name-part taxon-name-part-type="genus" reg="Rugalucina">R.</tp:taxon-name-part> <tp:taxon-name-part taxon-name-part-type="species" reg="angela">angela</tp:taxon-name-part></tp:taxon-name></italic> exterior of right and interior of left valves, Aden (<named-content xmlns:xlink="http://www.w3.org/1999/xlink" content-type="dwc:institutional_code" xlink:type="simple">NHMUK</named-content> 1963340), L 10.6 mm <bold>V</bold><italic><tp:taxon-name><tp:taxon-name-part taxon-name-part-type="genus" reg="Rugalucina">R.</tp:taxon-name-part> <tp:taxon-name-part taxon-name-part-type="species" reg="angela">angela</tp:taxon-name-part></tp:taxon-name></italic> exterior and interior of right valve, Krusadai, India, (<named-content xmlns:xlink="http://www.w3.org/1999/xlink" content-type="dwc:institutional_code" xlink:type="simple">NHMUK</named-content> 1953.1.30.69-76), L 8.4 mm.</p></caption><graphic xmlns:xlink="http://www.w3.org/1999/xlink" xlink:href="zookeys-899-109-g002.jpg" position="float" orientation="portrait" xlink:type="simple" id="oo_364609.jpg"><uri content-type="original_file" xlink:type="simple">https://binary.pensoft.net/fig/364609</uri></graphic></fig><fig id="F3" position="float" orientation="portrait"><object-id xmlns:xlink="http://www.w3.org/1999/xlink" content-type="doi" xlink:type="simple">10.3897/zookeys.899.47070.figure3</object-id><object-id xmlns:xlink="http://www.w3.org/1999/xlink" content-type="zenodo_dep_id" xlink:type="simple">3578795</object-id><object-id xmlns:xlink="http://www.w3.org/1999/xlink" content-type="arpha" xlink:type="simple">F93A1AF4-784D-5139-BF70-AC0ADE2FBDA7</object-id><label>Figure 3.</label><caption><p>Internal drawings of left valves of <italic><tp:taxon-name><tp:taxon-name-part taxon-name-part-type="genus" reg="Rugalucina">Rugalucina</tp:taxon-name-part></tp:taxon-name></italic> and <italic><tp:taxon-name><tp:taxon-name-part taxon-name-part-type="genus" reg="Pusillolucina">Pusillolucina</tp:taxon-name-part></tp:taxon-name></italic> species. Not to scale.</p></caption><graphic xmlns:xlink="http://www.w3.org/1999/xlink" xlink:href="zookeys-899-109-g003.jpg" position="float" orientation="portrait" xlink:type="simple" id="oo_364610.jpg"><uri content-type="original_file" xlink:type="simple">https://binary.pensoft.net/fig/364610</uri></graphic></fig></tp:treatment-sec><ref-list><ref id="B29"><mixed-citation xmlns:xlink="http://www.w3.org/1999/xlink" xlink:type="simple"><person-group><name name-style="western"><surname>Lamy</surname><given-names>E</given-names></name></person-group> (<year>1916</year>) Les Lucines et les Diplodontes de la Mer Rouge (d’après les matériaux recueillis par M. de Dr Jousseaume). Bulletin du Muséum national d’Histoire naturelle, Paris 22: 145–155, 183–190.</mixed-citation></ref><ref id="B36"><mixed-citation xmlns:xlink="http://www.w3.org/1999/xlink" xlink:type="simple"><person-group><name name-style="western"><surname>Oliver</surname><given-names>PG</given-names></name></person-group> (<year>1992</year>) <source>Bivalved seashells of the Red Sea.</source><publisher-name>Verlag Christa Hemmen &amp; National Museum of Wales</publisher-name>, <publisher-loc>Wiesbaden &amp; Cardiff</publisher-loc>, <size units="page">330 pp</size>.</mixed-citation></ref><ref id="B37"><mixed-citation xmlns:xlink="http://www.w3.org/1999/xlink" xlink:type="simple"><person-group><name name-style="western"><surname>Oliver</surname><given-names>PG</given-names></name></person-group> (<year>1995</year>) <tp:taxon-name><tp:taxon-name-part taxon-name-part-type="class">Bivalvia</tp:taxon-name-part></tp:taxon-name>. In: Dance SP (Ed.) Seashells of Eastern Arabia Motivate Publishing, Dubai, 194–281.</mixed-citation></ref><ref id="B18"><mixed-citation xmlns:xlink="http://www.w3.org/1999/xlink" xlink:type="simple"><person-group><name name-style="western"><surname>Glover</surname><given-names>EA</given-names></name><name name-style="western"><surname>Taylor</surname><given-names>JD</given-names></name></person-group> (<year>2001</year>) <article-title>Systematic revision of Australian and Indo-Pacific <tp:taxon-name><tp:taxon-name-part taxon-name-part-type="family">Lucinidae</tp:taxon-name-part></tp:taxon-name> (<tp:taxon-name><tp:taxon-name-part taxon-name-part-type="phylum">Mollusca</tp:taxon-name-part></tp:taxon-name>: <tp:taxon-name><tp:taxon-name-part taxon-name-part-type="class">Bivalvia</tp:taxon-name-part></tp:taxon-name>): <italic><tp:taxon-name><tp:taxon-name-part taxon-name-part-type="genus">Pillucina</tp:taxon-name-part></tp:taxon-name></italic>, <italic><tp:taxon-name><tp:taxon-name-part taxon-name-part-type="genus">Wallucina</tp:taxon-name-part></tp:taxon-name></italic> and descriptions of two new genera and four new species.</article-title><source>Records of the Australian Museum</source><volume>53</volume>: <fpage>263</fpage>–<lpage>292</lpage>. <ext-link xlink:type="simple" ext-link-type="doi" xlink:href="10.3853/j.0067-1975.53.2001.1349">https://doi.org/10.3853/j.0067-1975.53.2001.1349</ext-link></mixed-citation></ref><ref id="B24"><mixed-citation xmlns:xlink="http://www.w3.org/1999/xlink" xlink:type="simple"><person-group><name name-style="western"><surname>Huber</surname><given-names>M</given-names></name></person-group> (<year>2015</year>) <source>Compendium of bivalves 2.</source><publisher-name>ConchBooks</publisher-name>, <publisher-loc>Harxheim, Germany</publisher-loc>, <size units="page">907 pp</size>.</mixed-citation></ref><ref id="B45"><mixed-citation xmlns:xlink="http://www.w3.org/1999/xlink" xlink:type="simple"><person-group><name name-style="western"><surname>Steger</surname><given-names>J</given-names></name><name name-style="western"><surname>Stockinger</surname><given-names>M</given-names></name><name name-style="western"><surname>Ivkić</surname><given-names>A</given-names></name><name name-style="western"><surname>Galil</surname><given-names>BS</given-names></name><name name-style="western"><surname>Albano</surname><given-names>PG</given-names></name></person-group> (<year>2018</year>) <article-title>New records of non-indigenous molluscs from the eastern Mediterranean Sea.</article-title><source>Bioinvasions Records</source><volume>7</volume>: <fpage>245</fpage>–<lpage>257</lpage>. <ext-link xlink:type="simple" ext-link-type="doi" xlink:href="10.3391/bir.2018.7.3.05">https://doi.org/10.3391/bir.2018.7.3.05</ext-link></mixed-citation></ref><ref id="B40"><mixed-citation xmlns:xlink="http://www.w3.org/1999/xlink" xlink:type="simple"><person-group><name name-style="western"><surname>Price</surname><given-names>ARG</given-names></name></person-group> (<year>1982</year>) <article-title>Western Arabian Gulf echinoderms in high salinity waters and the occurrence of dwarfism.</article-title><source>Journal of Natural History</source><volume>16</volume>: <fpage>519</fpage>–<lpage>527</lpage>. <ext-link xlink:type="simple" ext-link-type="doi" xlink:href="10.1080/00222938200770421">https://doi.org/10.1080/00222938200770421</ext-link></mixed-citation></ref><ref id="B55"><mixed-citation xmlns:xlink="http://www.w3.org/1999/xlink" xlink:type="simple"><person-group><name name-style="western"><surname>Zuschin</surname><given-names>M</given-names></name><name name-style="western"><surname>Oliver</surname><given-names>PG</given-names></name></person-group> (<year>2003</year>) <source>Bivalves and bivalve habitats in the northern Red Sea. The northern Bay of Safaga (Red Sea, Egypt): an actuopalaeontological approach. VI. <tp:taxon-name><tp:taxon-name-part taxon-name-part-type="class">Bivalvia</tp:taxon-name-part></tp:taxon-name>.</source><publisher-name>Naturhistorisches Museum</publisher-name>, <publisher-loc>Vienna</publisher-loc>, <size units="page">304 pp</size>.</mixed-citation></ref></ref-list></tp:taxon-treatment>
