# Supplementary material for: Unloved, paraphyletic or misplaced: new genera and species of small to minute lucinid bivalves and their relationships (Bivalvia, Lucinidae)
Source: Zookeys. 2019 Dec 12;899:109–40. doi: 10.3897/zookeys.899.47070 (PMC6926428; doi:10.3897/zookeys.899.47070)
Supplement: XML Treatment for Rugalucina vietnamica [file zookeys.899.47070-treatment3.xml]

<!DOCTYPE tp:taxon-treatment
  PUBLIC "-//TaxonX//DTD Taxonomic Treatment Publishing DTD v0 20100105//EN" "tax-treatment-NSO.dtd">
<tp:taxon-treatment xmlns:tp="http://www.plazi.org/taxpub"><tp:treatment-meta><kwd-group><label>Taxon classification</label><kwd><named-content xmlns:xlink="http://www.w3.org/1999/xlink" content-type="kingdom">Animalia</named-content></kwd><kwd><named-content xmlns:xlink="http://www.w3.org/1999/xlink" content-type="order">Lucinida</named-content></kwd><kwd><named-content xmlns:xlink="http://www.w3.org/1999/xlink" content-type="family">Lucinidae</named-content></kwd></kwd-group><mixed-citation publication-type="journal"><person-group><name><surname>Taylor</surname><given-names>John D.</given-names></name><name><surname>Glover</surname><given-names>Emily A.</given-names></name></person-group><article-title>Unloved, paraphyletic or misplaced: new genera and species of small to minute lucinid bivalves and their relationships (<tp:taxon-name><tp:taxon-name-part taxon-name-part-type="class">Bivalvia</tp:taxon-name-part></tp:taxon-name>, <tp:taxon-name><tp:taxon-name-part taxon-name-part-type="family">Lucinidae</tp:taxon-name-part></tp:taxon-name>)</article-title><source>Zookeys</source><day>12</day><month>12</month><year>2019</year><volume>899</volume><fpage>109</fpage><lpage>140</lpage><pub-id pub-id-type="doi">10.3897/zookeys.899.47070</pub-id></mixed-citation></tp:treatment-meta><tp:nomenclature><tp:taxon-name><object-id xmlns:xlink="http://www.w3.org/1999/xlink" content-type="arpha" xlink:type="simple">375FA719-4F6C-545F-B380-1C7765697ED0</object-id>
                <tp:taxon-name-part taxon-name-part-type="genus" reg="Rugalucina">Rugalucina</tp:taxon-name-part>
                <tp:taxon-name-part taxon-name-part-type="species" reg="vietnamica">vietnamica</tp:taxon-name-part>
              </tp:taxon-name><tp:taxon-authority>(Zorina, 1978)</tp:taxon-authority><xref ref-type="fig" rid="F3">Figs 3</xref><xref ref-type="fig" rid="F4">, 4</xref><tp:nomenclature-citation-list><tp:nomenclature-citation><tp:taxon-name>
                    <tp:taxon-name-part taxon-name-part-type="genus" reg="Pillucina">Pillucina</tp:taxon-name-part> <tp:taxon-name-part taxon-name-part-type="species" reg="vietnamica">vietnamica</tp:taxon-name-part></tp:taxon-name><comment>Zorina, 1978:195, figs 3 &amp; 6).</comment></tp:nomenclature-citation><tp:nomenclature-citation><tp:taxon-name>
                    <tp:taxon-name-part taxon-name-part-type="genus" reg="Pillucina">Pillucina</tp:taxon-name-part> <tp:taxon-name-part taxon-name-part-type="species" reg="vietnamica">vietnamica</tp:taxon-name-part></tp:taxon-name><comment>: <xref ref-type="bibr" rid="B30">Lutaenko 2000</xref>: 383, pl. 1, figs 1, 2; pl. 3, fig. 1.</comment></tp:nomenclature-citation><tp:nomenclature-citation><tp:taxon-name>
                    <tp:taxon-name-part taxon-name-part-type="genus" reg="Pillucina">Pillucina</tp:taxon-name-part> <tp:taxon-name-part taxon-name-part-type="species" reg="vietnamica">vietnamica</tp:taxon-name-part></tp:taxon-name><comment>(part): <xref ref-type="bibr" rid="B18">Glover and Taylor 2001</xref>: 273, figs 7a-g.</comment></tp:nomenclature-citation><tp:nomenclature-citation><tp:taxon-name>
                    <tp:taxon-name-part taxon-name-part-type="genus" reg="Pillucina">Pillucina</tp:taxon-name-part> <tp:taxon-name-part taxon-name-part-type="species" reg="vietnamica">vietnamica</tp:taxon-name-part></tp:taxon-name><comment>: <xref ref-type="bibr" rid="B21">Glover et al. 2016</xref>: 553, fig. H, A-M.</comment></tp:nomenclature-citation><tp:nomenclature-citation><tp:taxon-name>
                    <tp:taxon-name-part taxon-name-part-type="genus" reg="Pillucina">Pillucina</tp:taxon-name-part> <tp:taxon-name-part taxon-name-part-type="species" reg="angela">angela</tp:taxon-name-part></tp:taxon-name><comment>(Melvill, 1899) (part): <xref ref-type="bibr" rid="B24">Huber 2015</xref>: 422, figs p. 76.</comment></tp:nomenclature-citation></tp:nomenclature-citation-list></tp:nomenclature><tp:treatment-sec sec-type="type material" id="SECID0EMUAG"><title>Type material.</title><p><italic><tp:taxon-name><tp:taxon-name-part taxon-name-part-type="genus" reg="Pillucina">Pillucina</tp:taxon-name-part> <tp:taxon-name-part taxon-name-part-type="species" reg="vietnamica">vietnamica</tp:taxon-name-part></tp:taxon-name></italic> syntypes (<named-content xmlns:xlink="http://www.w3.org/1999/xlink" content-type="dwc:institutional_code" xlink:type="simple">ZISP</named-content>), 13 shells and 1 valve, L 5.5–8.9 mm.</p></tp:treatment-sec><tp:treatment-sec sec-type="type locality" id="SECID0EFVAG"><title>Type locality.</title><p>Intertidal, south coast of Hainan, China.</p></tp:treatment-sec><tp:treatment-sec sec-type="description" id="SECID0EKVAG"><title>Description.</title><p>Small (L to 10 mm), sub-circular, longer than high, posteriorly slightly truncate, moderately inflated. Shell white, slightly translucent and waxy in appearance. Sculpture of many, fine, low, commarginal lamellae and low radial ribs which are broader and more prominent towards the anterior and posterior. Radial ribs are conspicuously fluted where commarginal lamellae cross giving a crinkled appearance. Lunule elongate, lanceolate and impressed, slightly asymmetrical. Ligament internal, short, situated on a broadly triangular resilifer. Hinge: right valve with single, cardinal tooth, anterior and posterior lateral teeth small, posterior tooth elongate. Left valve with two narrow cardinal teeth, a small anterior lateral socket and posterior lateral narrow socket. Anterior adductor muscle scar medium-long, detached for ca. 50 % of length. Posterior scar ovate. Pallial line entire, sometimes partially discontinuous or irregularly lobate. Shell margin crenulate, with crenulations coarser towards anterior and posterior.</p></tp:treatment-sec><tp:treatment-sec sec-type="distribution" id="SECID0EPVAG"><title>Distribution.</title><p><bold>Singapore</bold>: Pulau Semakau (<named-content xmlns:xlink="http://www.w3.org/1999/xlink" content-type="dwc:institutional_code" xlink:type="simple">NHMUK</named-content>), Seringat Bay (<named-content xmlns:xlink="http://www.w3.org/1999/xlink" content-type="dwc:institutional_code" xlink:type="simple">NHMUK</named-content>). <bold>Malaysia</bold>: Langkawi (<named-content xmlns:xlink="http://www.w3.org/1999/xlink" content-type="dwc:institutional_code" xlink:type="simple">AMS</named-content>). <bold>Western Thailand</bold>: Ao Bang Ben, Kapoe (<named-content xmlns:xlink="http://www.w3.org/1999/xlink" content-type="dwc:institutional_code" xlink:type="simple">NHMUK</named-content>), Ban Bang Ben (<named-content xmlns:xlink="http://www.w3.org/1999/xlink" content-type="dwc:institutional_code" xlink:type="simple">NHMUK</named-content>), Tung Nam Dan, Phang Nga Province (<named-content xmlns:xlink="http://www.w3.org/1999/xlink" content-type="dwc:institutional_code" xlink:type="simple">NHMUK</named-content>), <bold>Eastern Thailand</bold>: Kungkraben Bay (<named-content xmlns:xlink="http://www.w3.org/1999/xlink" content-type="dwc:institutional_code" xlink:type="simple">NHMUK</named-content>). <bold>Cambodia</bold>: 5 km E of port, Sihanoukville (<named-content xmlns:xlink="http://www.w3.org/1999/xlink" content-type="dwc:institutional_code" xlink:type="simple">NHMUK</named-content>). <bold>Vietnam</bold>: Dam Bay near Nha Trang (<xref ref-type="bibr" rid="B57">Zvonareva et al. 2019</xref>). <bold>China</bold>: Hainan (<named-content xmlns:xlink="http://www.w3.org/1999/xlink" content-type="dwc:institutional_code" xlink:type="simple">MNHN</named-content>), Hong Kong (<named-content xmlns:xlink="http://www.w3.org/1999/xlink" content-type="dwc:institutional_code" xlink:type="simple">NHMUK</named-content>), Daya Bay (<named-content xmlns:xlink="http://www.w3.org/1999/xlink" content-type="dwc:institutional_code" xlink:type="simple">NHMUK</named-content>).</p></tp:treatment-sec><tp:treatment-sec sec-type="habitat" id="SECID0E6YAG"><title>Habitat.</title><p>Intertidal to shallow sub-tidal seagrass and muddy habitats. Recorded at high densities in muddy seagrass and mangrove fringe habitats of eastern and western Thailand (<xref ref-type="bibr" rid="B33">Meyer et al. 2008</xref>; Rattanachot and Prathep 2016). Gill structure and symbiotic bacteria are illustrated in Fig. <xref ref-type="fig" rid="F4">4N, O</xref>.</p></tp:treatment-sec><tp:treatment-sec sec-type="remarks" id="SECID0ENZAG"><title>Remarks.</title><p>Although we formerly recorded <italic><tp:taxon-name><tp:taxon-name-part taxon-name-part-type="genus" reg="Rugalucina">Rugalucina</tp:taxon-name-part> <tp:taxon-name-part taxon-name-part-type="species" reg="vietnamica">vietnamica</tp:taxon-name-part></tp:taxon-name></italic> with a broad longitudinal range from the northern Red Sea to southern China (<xref ref-type="bibr" rid="B18">Glover and Taylor 2001</xref>) we now regard it as having a narrower range along the continental margin of south eastern Asia with few records from islands. Despite intensive sampling by the <named-content xmlns:xlink="http://www.w3.org/1999/xlink" content-type="dwc:institutional_code" xlink:type="simple">MNHN</named-content> Paris Expeditions around Panglao, Philippines (2004, 2005) and Papua New Guinea (2012, 2014) no <italic><tp:taxon-name><tp:taxon-name-part taxon-name-part-type="genus" reg="Rugalucina">R.</tp:taxon-name-part> <tp:taxon-name-part taxon-name-part-type="species" reg="vietnamica">vietnamica</tp:taxon-name-part></tp:taxon-name></italic> were recorded (<xref ref-type="bibr" rid="B20">Glover and Taylor 2016</xref> and unpublished data).</p><fig id="F4" position="float" orientation="portrait"><object-id xmlns:xlink="http://www.w3.org/1999/xlink" content-type="doi" xlink:type="simple">10.3897/zookeys.899.47070.figure4</object-id><object-id xmlns:xlink="http://www.w3.org/1999/xlink" content-type="zenodo_dep_id" xlink:type="simple">3578797</object-id><object-id xmlns:xlink="http://www.w3.org/1999/xlink" content-type="arpha" xlink:type="simple">90A07B2E-8E1A-5D82-8143-0E63D3F1C8A6</object-id><label>Figure 4.</label><caption><p><italic><tp:taxon-name><tp:taxon-name-part taxon-name-part-type="genus" reg="Rugalucina">Rugalucina</tp:taxon-name-part> <tp:taxon-name-part taxon-name-part-type="species" reg="vietnamica">vietnamica</tp:taxon-name-part></tp:taxon-name></italic> (Zorina, 1978). <bold>A–C</bold><italic><tp:taxon-name><tp:taxon-name-part taxon-name-part-type="genus" reg="Pillucina">Pillucina</tp:taxon-name-part> <tp:taxon-name-part taxon-name-part-type="species" reg="vietnamica">vietnamica</tp:taxon-name-part></tp:taxon-name></italic> Zorina, 1978 syntypes (<named-content xmlns:xlink="http://www.w3.org/1999/xlink" content-type="dwc:institutional_code" xlink:type="simple">ZISP</named-content>), exterior of right valve and interior of left and right valves, Hainan, China, L 5.5–8.9 mm <bold>D</bold> internal drawing of <bold>C. E, F</bold><italic><tp:taxon-name><tp:taxon-name-part taxon-name-part-type="genus" reg="Rugalucina">R.</tp:taxon-name-part> <tp:taxon-name-part taxon-name-part-type="species" reg="vietnamica">vietnamica</tp:taxon-name-part></tp:taxon-name></italic> Palau Semaku, Singapore (<named-content xmlns:xlink="http://www.w3.org/1999/xlink" content-type="dwc:institutional_code" xlink:type="simple">NHMUK</named-content> 20150057), L 8.5 mm <bold>G–L</bold><italic><tp:taxon-name><tp:taxon-name-part taxon-name-part-type="genus" reg="Rugalucina">R.</tp:taxon-name-part> <tp:taxon-name-part taxon-name-part-type="species" reg="vietnamica">vietnamica</tp:taxon-name-part></tp:taxon-name></italic> Kungkraben Bay, eastern Thailand (<named-content xmlns:xlink="http://www.w3.org/1999/xlink" content-type="dwc:institutional_code" xlink:type="simple">NHMUK</named-content> 20191072) <bold>G</bold> exterior of right valve, L 7.0 mm. <bold>H</bold> exterior of left valve, L 7.0 mm <bold>I, J</bold> interior of left and right valves, L 7.7 mm <bold>K</bold> dorsal view L 5.6 mm <bold>L, M</bold> detail of hinge of <bold>I</bold> and <bold>J</bold>. <bold>N</bold> Section through gill of <italic><tp:taxon-name><tp:taxon-name-part taxon-name-part-type="genus" reg="Rugalucina">Rugalucina</tp:taxon-name-part> <tp:taxon-name-part taxon-name-part-type="species" reg="vietnamica">vietnamica</tp:taxon-name-part></tp:taxon-name></italic> Kungkraben Bay, Thailand showing filaments with ciliary (cz) and bacteriocyte zones (bz). Critical-point dried preparation <bold>O</bold> detail showing abundant bacterial symbionts in bacteriocytes. Scale bars: 20 µm (<bold>N</bold>); 10 µm (<bold>O</bold>).</p></caption><graphic xmlns:xlink="http://www.w3.org/1999/xlink" xlink:href="zookeys-899-109-g004.jpg" position="float" orientation="portrait" xlink:type="simple" id="oo_364611.jpg"><uri content-type="original_file" xlink:type="simple">https://binary.pensoft.net/fig/364611</uri></graphic></fig></tp:treatment-sec><tp:treatment-sec><!--Section generated to contain objects referenced in tp:taxon-treatment.--><fig id="F3" position="float" orientation="portrait"><object-id xmlns:xlink="http://www.w3.org/1999/xlink" content-type="doi" xlink:type="simple">10.3897/zookeys.899.47070.figure3</object-id><object-id xmlns:xlink="http://www.w3.org/1999/xlink" content-type="zenodo_dep_id" xlink:type="simple">3578795</object-id><object-id xmlns:xlink="http://www.w3.org/1999/xlink" content-type="arpha" xlink:type="simple">F93A1AF4-784D-5139-BF70-AC0ADE2FBDA7</object-id><label>Figure 3.</label><caption><p>Internal drawings of left valves of <italic><tp:taxon-name><tp:taxon-name-part taxon-name-part-type="genus" reg="Rugalucina">Rugalucina</tp:taxon-name-part></tp:taxon-name></italic> and <italic><tp:taxon-name><tp:taxon-name-part taxon-name-part-type="genus" reg="Pusillolucina">Pusillolucina</tp:taxon-name-part></tp:taxon-name></italic> species. Not to scale.</p></caption><graphic xmlns:xlink="http://www.w3.org/1999/xlink" xlink:href="zookeys-899-109-g003.jpg" position="float" orientation="portrait" xlink:type="simple" id="oo_364610.jpg"><uri content-type="original_file" xlink:type="simple">https://binary.pensoft.net/fig/364610</uri></graphic></fig></tp:treatment-sec><ref-list><ref id="B30"><mixed-citation xmlns:xlink="http://www.w3.org/1999/xlink" xlink:type="simple"><person-group><name name-style="western"><surname>Lutaenko</surname><given-names>K</given-names></name></person-group> (<year>2000</year>) <article-title>Russian contributions to studies of Vietnamese bivalves Part 2. List of species recorded by Russian authors or stored in Museums.</article-title><source>Phuket Marine Biological Center Special Publication</source><volume>21</volume>: <fpage>361</fpage>–<lpage>390</lpage>.</mixed-citation></ref><ref id="B18"><mixed-citation xmlns:xlink="http://www.w3.org/1999/xlink" xlink:type="simple"><person-group><name name-style="western"><surname>Glover</surname><given-names>EA</given-names></name><name name-style="western"><surname>Taylor</surname><given-names>JD</given-names></name></person-group> (<year>2001</year>) <article-title>Systematic revision of Australian and Indo-Pacific <tp:taxon-name><tp:taxon-name-part taxon-name-part-type="family">Lucinidae</tp:taxon-name-part></tp:taxon-name> (<tp:taxon-name><tp:taxon-name-part taxon-name-part-type="phylum">Mollusca</tp:taxon-name-part></tp:taxon-name>: <tp:taxon-name><tp:taxon-name-part taxon-name-part-type="class">Bivalvia</tp:taxon-name-part></tp:taxon-name>): <italic><tp:taxon-name><tp:taxon-name-part taxon-name-part-type="genus">Pillucina</tp:taxon-name-part></tp:taxon-name></italic>, <italic><tp:taxon-name><tp:taxon-name-part taxon-name-part-type="genus">Wallucina</tp:taxon-name-part></tp:taxon-name></italic> and descriptions of two new genera and four new species.</article-title><source>Records of the Australian Museum</source><volume>53</volume>: <fpage>263</fpage>–<lpage>292</lpage>. <ext-link xlink:type="simple" ext-link-type="doi" xlink:href="10.3853/j.0067-1975.53.2001.1349">https://doi.org/10.3853/j.0067-1975.53.2001.1349</ext-link></mixed-citation></ref><ref id="B21"><mixed-citation xmlns:xlink="http://www.w3.org/1999/xlink" xlink:type="simple"><person-group><name name-style="western"><surname>Glover</surname><given-names>EA</given-names></name><name name-style="western"><surname>Williams</surname><given-names>ST</given-names></name><name name-style="western"><surname>Taylor</surname><given-names>JD</given-names></name></person-group> (<year>2016</year>) <article-title>Lucinid bivalves of Singapore and their relationships (<tp:taxon-name><tp:taxon-name-part taxon-name-part-type="class">Bivalvia</tp:taxon-name-part></tp:taxon-name>: <tp:taxon-name><tp:taxon-name-part taxon-name-part-type="family">Lucinidae</tp:taxon-name-part></tp:taxon-name>).</article-title><source>Raffles Bulletin of Zoology, supplement</source><volume>34</volume>: <fpage>539</fpage>–<lpage>565</lpage>.</mixed-citation></ref><ref id="B24"><mixed-citation xmlns:xlink="http://www.w3.org/1999/xlink" xlink:type="simple"><person-group><name name-style="western"><surname>Huber</surname><given-names>M</given-names></name></person-group> (<year>2015</year>) <source>Compendium of bivalves 2.</source><publisher-name>ConchBooks</publisher-name>, <publisher-loc>Harxheim, Germany</publisher-loc>, <size units="page">907 pp</size>.</mixed-citation></ref><ref id="B57"><mixed-citation xmlns:xlink="http://www.w3.org/1999/xlink" xlink:type="simple"><person-group><name name-style="western"><surname>Zvonareva</surname><given-names>SS</given-names></name><name name-style="western"><surname>Mekhova</surname><given-names>ES</given-names></name><name name-style="western"><surname>Hà Võ</surname><given-names>T</given-names></name><name name-style="western"><surname>Kantor</surname><given-names>YI</given-names></name></person-group> (<year>2019</year>) <article-title>Checklist of bivalve molluscs in mangroves of Khánh Hòa Province, Vietnam.</article-title><source>Molluscan Research</source><volume>39</volume>: <fpage>296</fpage>–<lpage>312</lpage>. <ext-link xlink:type="simple" ext-link-type="doi" xlink:href="10.1080/13235818.2019.1638567">https://doi.org/10.1080/13235818.2019.1638567</ext-link></mixed-citation></ref><ref id="B33"><mixed-citation xmlns:xlink="http://www.w3.org/1999/xlink" xlink:type="simple"><person-group><name name-style="western"><surname>Meyer</surname><given-names>E</given-names></name><name name-style="western"><surname>Nilkerd</surname><given-names>B</given-names></name><name name-style="western"><surname>Glover</surname><given-names>EA</given-names></name><name name-style="western"><surname>Taylor</surname><given-names>JD</given-names></name></person-group> (<year>2008</year>) <article-title>Ecological importance of chemoautotrophic lucinid bivalves in a peri-mangrove community in Eastern Thailand.</article-title><source>Raffles Museum Bulletin of Zoology, supplement</source><volume>18</volume>: <fpage>41</fpage>–<lpage>55</lpage>.</mixed-citation></ref><ref id="B20"><mixed-citation xmlns:xlink="http://www.w3.org/1999/xlink" xlink:type="simple"><person-group><name name-style="western"><surname>Glover</surname><given-names>EA</given-names></name><name name-style="western"><surname>Taylor</surname><given-names>JD</given-names></name></person-group> (<year>2016</year>) <article-title><tp:taxon-name><tp:taxon-name-part taxon-name-part-type="family">Lucinidae</tp:taxon-name-part></tp:taxon-name> of the Philippines: highest known diversity and ubiquity of chemosymbiotic bivalves from intertidal to bathyal depths (<tp:taxon-name><tp:taxon-name-part taxon-name-part-type="phylum">Mollusca</tp:taxon-name-part></tp:taxon-name>: <tp:taxon-name><tp:taxon-name-part taxon-name-part-type="class">Bivalvia</tp:taxon-name-part></tp:taxon-name>).</article-title> In: <person-group><name name-style="western"><surname>Héros</surname><given-names>V</given-names></name><name name-style="western"><surname>Strong</surname><given-names>E</given-names></name><name name-style="western"><surname>Bouchet</surname><given-names>P</given-names></name></person-group> (<role>Eds</role>) <issue-title>Tropical Deep-Sea Benthos, volume 29.</issue-title><source>Mémoires du Muséum national d’Histoire naturelle</source><volume>20</volume>: <fpage>865</fpage>–<lpage>234</lpage>.</mixed-citation></ref></ref-list></tp:taxon-treatment>
