# Supplementary material for: Unloved, paraphyletic or misplaced: new genera and species of small to minute lucinid bivalves and their relationships (Bivalvia, Lucinidae)
Source: Zookeys. 2019 Dec 12;899:109–40. doi: 10.3897/zookeys.899.47070 (PMC6926428; doi:10.3897/zookeys.899.47070)
Supplement: XML Treatment for Rugalucina munda [file zookeys.899.47070-treatment4.xml]

<!DOCTYPE tp:taxon-treatment
  PUBLIC "-//TaxonX//DTD Taxonomic Treatment Publishing DTD v0 20100105//EN" "tax-treatment-NSO.dtd">
<tp:taxon-treatment xmlns:tp="http://www.plazi.org/taxpub"><tp:treatment-meta><kwd-group><label>Taxon classification</label><kwd><named-content xmlns:xlink="http://www.w3.org/1999/xlink" content-type="kingdom">Animalia</named-content></kwd><kwd><named-content xmlns:xlink="http://www.w3.org/1999/xlink" content-type="order">Lucinida</named-content></kwd><kwd><named-content xmlns:xlink="http://www.w3.org/1999/xlink" content-type="family">Lucinidae</named-content></kwd></kwd-group><mixed-citation publication-type="journal"><person-group><name><surname>Taylor</surname><given-names>John D.</given-names></name><name><surname>Glover</surname><given-names>Emily A.</given-names></name></person-group><article-title>Unloved, paraphyletic or misplaced: new genera and species of small to minute lucinid bivalves and their relationships (<tp:taxon-name><tp:taxon-name-part taxon-name-part-type="class">Bivalvia</tp:taxon-name-part></tp:taxon-name>, <tp:taxon-name><tp:taxon-name-part taxon-name-part-type="family">Lucinidae</tp:taxon-name-part></tp:taxon-name>)</article-title><source>Zookeys</source><day>12</day><month>12</month><year>2019</year><volume>899</volume><fpage>109</fpage><lpage>140</lpage><pub-id pub-id-type="doi">10.3897/zookeys.899.47070</pub-id></mixed-citation></tp:treatment-meta><tp:nomenclature><tp:taxon-name><object-id xmlns:xlink="http://www.w3.org/1999/xlink" content-type="arpha" xlink:type="simple">5C3E165B-9DAD-599F-8256-94192C021543</object-id>
                <tp:taxon-name-part taxon-name-part-type="genus" reg="Rugalucina">Rugalucina</tp:taxon-name-part>
                <tp:taxon-name-part taxon-name-part-type="species" reg="munda">munda</tp:taxon-name-part>
              </tp:taxon-name><tp:taxon-authority>(A. Adams, 1856)</tp:taxon-authority><xref ref-type="fig" rid="F3">Figs 3</xref><xref ref-type="fig" rid="F5">, 5</xref><tp:nomenclature-citation-list><tp:nomenclature-citation><tp:taxon-name>
                    <tp:taxon-name-part taxon-name-part-type="genus" reg="Lucina">Lucina</tp:taxon-name-part> (<tp:taxon-name-part taxon-name-part-type="subgenus" reg="Codakia">Codakia</tp:taxon-name-part>) <tp:taxon-name-part taxon-name-part-type="species" reg="munda">munda</tp:taxon-name-part></tp:taxon-name><comment>A. Adams, 1856: 225 not figured.</comment></tp:nomenclature-citation></tp:nomenclature-citation-list></tp:nomenclature><tp:treatment-sec sec-type="type material" id="SECID0EQABG"><title>Type material.</title><p><bold><italic>Syntypes</italic></bold>: 3 whole shells <named-content xmlns:xlink="http://www.w3.org/1999/xlink" content-type="dwc:institutional_code" xlink:type="simple">NHMUK</named-content> 20140004. H. Cuming colln, collected by Mr Strange. Shell lengths 11.3 mm, 11.2 mm, 10.4 mm. (Fig. <xref ref-type="fig" rid="F5">5A–H</xref>).</p></tp:treatment-sec><tp:treatment-sec sec-type="type locality" id="SECID0EHBBG"><title>Type locality.</title><p>Moreton Bay, Queensland, Australia.</p></tp:treatment-sec><tp:treatment-sec sec-type="material" id="SECID0EMBBG"><title>Material examined.</title><p><bold>Australia</bold>: Western Australia: Parry Harbour, Kimberley (<named-content xmlns:xlink="http://www.w3.org/1999/xlink" content-type="dwc:institutional_code" xlink:type="simple">WAM</named-content>). Broome Bay (<named-content xmlns:xlink="http://www.w3.org/1999/xlink" content-type="dwc:institutional_code" xlink:type="simple">WAM</named-content>). Northern Territory: Darwin, East Point. Gove (<named-content xmlns:xlink="http://www.w3.org/1999/xlink" content-type="dwc:institutional_code" xlink:type="simple">NMV</named-content>), Groote Eylandt G. of Carpentaria (<named-content xmlns:xlink="http://www.w3.org/1999/xlink" content-type="dwc:institutional_code" xlink:type="simple">AMS</named-content>). Friday Island, Torres Strait (<named-content xmlns:xlink="http://www.w3.org/1999/xlink" content-type="dwc:institutional_code" xlink:type="simple">AMS</named-content>). Queensland: Somerset, Cape York (<named-content xmlns:xlink="http://www.w3.org/1999/xlink" content-type="dwc:institutional_code" xlink:type="simple">AMS</named-content>), Port Douglas (<named-content xmlns:xlink="http://www.w3.org/1999/xlink" content-type="dwc:verbatimCoordinates" xlink:type="simple"><named-content content-type="geo-json" specific-use="{&#34;type&#34;:&#34;Point&#34;,&#34;coordinates&#34;:[145.461389,-16.480000]}" id="NCID0EHDBG" xlink:type="simple">16°28'48"S, 145°27'41"E</named-content></named-content>) seaward edge of mangroves (<named-content xmlns:xlink="http://www.w3.org/1999/xlink" content-type="dwc:institutional_code" xlink:type="simple">NHMUK</named-content>). Buchan Point, Cairns (<named-content xmlns:xlink="http://www.w3.org/1999/xlink" content-type="dwc:institutional_code" xlink:type="simple">AMS</named-content>), Port Denison, Bowen (<named-content xmlns:xlink="http://www.w3.org/1999/xlink" content-type="dwc:institutional_code" xlink:type="simple">AMS</named-content>), Seaforth, Mackay (<named-content xmlns:xlink="http://www.w3.org/1999/xlink" content-type="dwc:institutional_code" xlink:type="simple">AMS</named-content>), Yeppoon (<named-content xmlns:xlink="http://www.w3.org/1999/xlink" content-type="dwc:institutional_code" xlink:type="simple">AMS</named-content>), Tin Can Bay, Snapper Point (<named-content xmlns:xlink="http://www.w3.org/1999/xlink" content-type="dwc:verbatimCoordinates" xlink:type="simple"><named-content content-type="geo-json" specific-use="{&#34;type&#34;:&#34;Point&#34;,&#34;coordinates&#34;:[153.016111,-25.903383]}" id="NCID0EXEBG" xlink:type="simple">25°54'12.18"S, 153°00'58"E</named-content></named-content>), mangroves, muddy sand. Moreton Bay, Redland Bay (<named-content xmlns:xlink="http://www.w3.org/1999/xlink" content-type="dwc:verbatimCoordinates" xlink:type="simple"><named-content content-type="geo-json" specific-use="{&#34;type&#34;:&#34;Point&#34;,&#34;coordinates&#34;:[153.318333,-27.617500]}" id="NCID0E6EBG" xlink:type="simple">27°37'03"S, 153°19'06"E</named-content></named-content>), muddy seagrass, 1 m. North Stradbroke Island, near Dunwich, seagrass (<named-content xmlns:xlink="http://www.w3.org/1999/xlink" content-type="dwc:verbatimCoordinates" xlink:type="simple"><named-content content-type="geo-json" specific-use="{&#34;type&#34;:&#34;Point&#34;,&#34;coordinates&#34;:[153.399167,-27.495556]}" id="NCID0EHFBG" xlink:type="simple">27°29'44"S, 153°23'57"E</named-content></named-content>).</p></tp:treatment-sec><tp:treatment-sec sec-type="description" id="SECID0EMFBG"><title>Description.</title><p>Small, L to 11 mm, sub-circular, posteriorly slightly truncate in juveniles, shallow posterior sulcus, moderately inflated. Shell colour white, internally often yellowish. Sculpture of fine, low commarginal lamellae crossed by low radial ribs which are broader and more prominent towards the anterior and posterior. Radial ribs are slightly fluted where crossed by commarginal lamellae. Lunule elongate, lanceolate, slightly asymmetrical. Ligament internal, short, situated on a broadly triangular resilifer. Hinge: right valve with single, narrow, cardinal tooth, anterior and posterior lateral teeth small; left valve with two narrow cardinal teeth, small anterior lateral and posterior lateral teeth. Anterior adductor muscle scar medium length, detached for ca. 50 % of length. Posterior scar ovate. Pallial line entire, irregularly lobate. Shell margin finely crenulate, with crenulations coarser towards anterior and posterior.</p></tp:treatment-sec><tp:treatment-sec sec-type="distribution" id="SECID0ERFBG"><title>Distribution.</title><p>Northern and north eastern Australia.</p></tp:treatment-sec><tp:treatment-sec sec-type="habitat" id="SECID0EWFBG"><title>Habitat.</title><p>Intertidal and shallow subtidal muddy sand, nearshore seagrass and mangrove fringe.</p></tp:treatment-sec><tp:treatment-sec sec-type="remarks" id="SECID0E2FBG"><title>Remarks.</title><p><italic><tp:taxon-name><tp:taxon-name-part taxon-name-part-type="genus" reg="Rugalucina">Rugalucina</tp:taxon-name-part> <tp:taxon-name-part taxon-name-part-type="species" reg="munda">munda</tp:taxon-name-part></tp:taxon-name></italic> is closely similar in shell morphology to <italic><tp:taxon-name><tp:taxon-name-part taxon-name-part-type="genus" reg="Rugalucina">R.</tp:taxon-name-part> <tp:taxon-name-part taxon-name-part-type="species" reg="vietnamica">vietnamica</tp:taxon-name-part></tp:taxon-name></italic> and <italic><tp:taxon-name><tp:taxon-name-part taxon-name-part-type="genus" reg="Rugalucina">R.</tp:taxon-name-part> <tp:taxon-name-part taxon-name-part-type="species" reg="angela">angela</tp:taxon-name-part></tp:taxon-name></italic> and we previously confounded the species (<xref ref-type="bibr" rid="B18">Glover and Taylor 2001</xref>). In shell morphology the differences are subtle; <italic><tp:taxon-name><tp:taxon-name-part taxon-name-part-type="genus" reg="Rugalucina">R.</tp:taxon-name-part> <tp:taxon-name-part taxon-name-part-type="species" reg="munda">munda</tp:taxon-name-part></tp:taxon-name></italic> is more ovoid, the radial ribs are finer, and the inner shell margin is less coarsely crenulated compared to <italic><tp:taxon-name><tp:taxon-name-part taxon-name-part-type="genus" reg="Rugalucina">R.</tp:taxon-name-part> <tp:taxon-name-part taxon-name-part-type="species" reg="angela">angela</tp:taxon-name-part></tp:taxon-name></italic> and <italic><tp:taxon-name><tp:taxon-name-part taxon-name-part-type="genus" reg="Rugalucina">R.</tp:taxon-name-part> <tp:taxon-name-part taxon-name-part-type="species" reg="vietnamica">vietnamica</tp:taxon-name-part></tp:taxon-name></italic>. Furthermore, <xref ref-type="bibr" rid="B18">Glover and Taylor (2001</xref>: fig. 16) recorded a distributional gap between Australian and Asian records of ‘<italic><tp:taxon-name><tp:taxon-name-part taxon-name-part-type="genus" reg="Pillucina">P.</tp:taxon-name-part> <tp:taxon-name-part taxon-name-part-type="species" reg="vietnamica">vietnamica</tp:taxon-name-part></tp:taxon-name></italic>’. Features of the anatomy and ctenidial bacteria of <italic><tp:taxon-name><tp:taxon-name-part taxon-name-part-type="genus" reg="Rugalucina">R.</tp:taxon-name-part> <tp:taxon-name-part taxon-name-part-type="species" reg="munda">munda</tp:taxon-name-part></tp:taxon-name></italic> from Port Douglas, Qld were described by <xref ref-type="bibr" rid="B18">Glover and Taylor (2001</xref>, as <italic><tp:taxon-name><tp:taxon-name-part taxon-name-part-type="genus" reg="Pillucina">Pillucina</tp:taxon-name-part> <tp:taxon-name-part taxon-name-part-type="species" reg="vietnamica">vietnamica</tp:taxon-name-part></tp:taxon-name></italic>).</p><p><xref ref-type="bibr" rid="B22">Hedley (1913</xref>: 267) recommended that the name <italic><tp:taxon-name><tp:taxon-name-part taxon-name-part-type="genus" reg="Lucina">Lucina</tp:taxon-name-part> <tp:taxon-name-part taxon-name-part-type="species" reg="munda">munda</tp:taxon-name-part></tp:taxon-name></italic> be rejected as unrecognisable because at that time type material had not been identified and the original description ambiguous. Later, because the incorrect type material had been isolated in the <named-content xmlns:xlink="http://www.w3.org/1999/xlink" content-type="dwc:institutional_code" xlink:type="simple">NHMUK</named-content> collection the name <italic><tp:taxon-name><tp:taxon-name-part taxon-name-part-type="genus" reg="Lucina">Lucina</tp:taxon-name-part> <tp:taxon-name-part taxon-name-part-type="species" reg="munda">munda</tp:taxon-name-part></tp:taxon-name></italic> had been regarded (e.g., <xref ref-type="bibr" rid="B28">Lamprell and Whitehead 1992</xref>) as a synonym of <italic><tp:taxon-name><tp:taxon-name-part taxon-name-part-type="genus" reg="Ctena">Ctena</tp:taxon-name-part> <tp:taxon-name-part taxon-name-part-type="species" reg="bella">bella</tp:taxon-name-part></tp:taxon-name></italic> (Conrad, 1837). More recent recognition of the original type material (JDT &amp; EAG) showed that <tp:taxon-name><tp:taxon-name-part taxon-name-part-type="genus" reg="Lucina">Lucina</tp:taxon-name-part> (<tp:taxon-name-part taxon-name-part-type="subgenus" reg="Codakia">Codakia</tp:taxon-name-part>) <tp:taxon-name-part taxon-name-part-type="species" reg="munda">munda</tp:taxon-name-part></tp:taxon-name> (syntypes figured here for the first time from the Cuming collection and collected in Moreton Bay by Mr Strange) is a species similar to <italic><tp:taxon-name><tp:taxon-name-part taxon-name-part-type="genus" reg="Rugalucina">Rugalucina</tp:taxon-name-part> <tp:taxon-name-part taxon-name-part-type="species" reg="vietnamica">vietnamica</tp:taxon-name-part></tp:taxon-name></italic> and <italic><tp:taxon-name><tp:taxon-name-part taxon-name-part-type="genus" reg="Rugalucina">R.</tp:taxon-name-part> <tp:taxon-name-part taxon-name-part-type="species" reg="angela">angela</tp:taxon-name-part></tp:taxon-name></italic>. In his description <xref ref-type="bibr" rid="B1">Adams (1856)</xref> highlights the dichotomously radiating ribs and the radially grooved inner shell margin and the yellowish shell interior. <italic><tp:taxon-name><tp:taxon-name-part taxon-name-part-type="genus" reg="Rugalucina">Rugalucina</tp:taxon-name-part> <tp:taxon-name-part taxon-name-part-type="species" reg="munda">munda</tp:taxon-name-part></tp:taxon-name></italic> is thus the earliest name for the Australian species.</p><fig id="F5" position="float" orientation="portrait"><object-id xmlns:xlink="http://www.w3.org/1999/xlink" content-type="doi" xlink:type="simple">10.3897/zookeys.899.47070.figure5</object-id><object-id xmlns:xlink="http://www.w3.org/1999/xlink" content-type="zenodo_dep_id" xlink:type="simple">3578799</object-id><object-id xmlns:xlink="http://www.w3.org/1999/xlink" content-type="arpha" xlink:type="simple">370D267E-E6CE-5250-AFE3-42D74A2A40B0</object-id><label>Figure 5.</label><caption><p><italic><tp:taxon-name><tp:taxon-name-part taxon-name-part-type="genus" reg="Rugalucina">Rugalucina</tp:taxon-name-part> <tp:taxon-name-part taxon-name-part-type="species" reg="munda">munda</tp:taxon-name-part></tp:taxon-name></italic> (<xref ref-type="bibr" rid="B1">Adams 1856</xref>). <bold>A–H</bold> Syntypes <tp:taxon-name><tp:taxon-name-part taxon-name-part-type="genus" reg="Lucina">Lucina</tp:taxon-name-part> (<tp:taxon-name-part taxon-name-part-type="subgenus" reg="Codakia">Codakia</tp:taxon-name-part>) <tp:taxon-name-part taxon-name-part-type="species" reg="munda">munda</tp:taxon-name-part></tp:taxon-name> A. Adams, 1856 (<named-content xmlns:xlink="http://www.w3.org/1999/xlink" content-type="dwc:institutional_code" xlink:type="simple">NHMUK</named-content> 20140004) Moreton Bay, Queensland, Australia <bold>A–C</bold> exterior and interior of left and right valves, syntype A, L 11.3 mm <bold>D, E</bold> exterior of left valve and dorsal view, syntype B, L 11.2 mm <bold>F–H</bold> exterior of left valve and interior of left and right valves, syntype C, L.10.4 mm <bold>I, J</bold><italic><tp:taxon-name><tp:taxon-name-part taxon-name-part-type="genus" reg="Rugalucina">Rugalucina</tp:taxon-name-part> <tp:taxon-name-part taxon-name-part-type="species" reg="munda">munda</tp:taxon-name-part></tp:taxon-name></italic> exterior of left valve and interior of right valve, Redland Bay, Moreton Bay, Queensland (<named-content xmlns:xlink="http://www.w3.org/1999/xlink" content-type="dwc:institutional_code" xlink:type="simple">NHMUK</named-content> 20191073), L 6.8 mm <bold>K–N</bold><italic><tp:taxon-name><tp:taxon-name-part taxon-name-part-type="genus" reg="Rugalucina">R.</tp:taxon-name-part> <tp:taxon-name-part taxon-name-part-type="species" reg="munda">munda</tp:taxon-name-part></tp:taxon-name></italic> Tin Can Bay, Queensland (<named-content xmlns:xlink="http://www.w3.org/1999/xlink" content-type="dwc:institutional_code" xlink:type="simple">NHMUK</named-content> 20191074) <bold>K</bold> Exterior left valve, L 6.9 mm <bold>L</bold> interior of right valve, L 6.3 mm <bold>M</bold> interior of left valve, L 5.5 mm <bold>N</bold> exterior of left valve, L 6.7 mm <bold>O–S</bold><italic><tp:taxon-name><tp:taxon-name-part taxon-name-part-type="genus" reg="Rugalucina">R.</tp:taxon-name-part> <tp:taxon-name-part taxon-name-part-type="species" reg="munda">munda</tp:taxon-name-part></tp:taxon-name></italic> Port Douglas, Queensland (<named-content xmlns:xlink="http://www.w3.org/1999/xlink" content-type="dwc:institutional_code" xlink:type="simple">NHMUK</named-content> 20191085) <bold>O</bold> exterior of right valve, L 6.5 mm <bold>P</bold> exterior of left valve, L 4.8 mm <bold>Q, R</bold> interior of right and left valves, L 7.2 mm <bold>S</bold> dorsal view, L 5.5 mm.</p></caption><graphic xmlns:xlink="http://www.w3.org/1999/xlink" xlink:href="zookeys-899-109-g005.jpg" position="float" orientation="portrait" xlink:type="simple" id="oo_364612.jpg"><uri content-type="original_file" xlink:type="simple">https://binary.pensoft.net/fig/364612</uri></graphic></fig></tp:treatment-sec><tp:treatment-sec><!--Section generated to contain objects referenced in tp:taxon-treatment.--><fig id="F3" position="float" orientation="portrait"><object-id xmlns:xlink="http://www.w3.org/1999/xlink" content-type="doi" xlink:type="simple">10.3897/zookeys.899.47070.figure3</object-id><object-id xmlns:xlink="http://www.w3.org/1999/xlink" content-type="zenodo_dep_id" xlink:type="simple">3578795</object-id><object-id xmlns:xlink="http://www.w3.org/1999/xlink" content-type="arpha" xlink:type="simple">F93A1AF4-784D-5139-BF70-AC0ADE2FBDA7</object-id><label>Figure 3.</label><caption><p>Internal drawings of left valves of <italic><tp:taxon-name><tp:taxon-name-part taxon-name-part-type="genus" reg="Rugalucina">Rugalucina</tp:taxon-name-part></tp:taxon-name></italic> and <italic><tp:taxon-name><tp:taxon-name-part taxon-name-part-type="genus" reg="Pusillolucina">Pusillolucina</tp:taxon-name-part></tp:taxon-name></italic> species. Not to scale.</p></caption><graphic xmlns:xlink="http://www.w3.org/1999/xlink" xlink:href="zookeys-899-109-g003.jpg" position="float" orientation="portrait" xlink:type="simple" id="oo_364610.jpg"><uri content-type="original_file" xlink:type="simple">https://binary.pensoft.net/fig/364610</uri></graphic></fig></tp:treatment-sec><ref-list><ref id="B1"><mixed-citation xmlns:xlink="http://www.w3.org/1999/xlink" xlink:type="simple"><person-group><name name-style="western"><surname>Adams</surname><given-names>A</given-names></name></person-group> (<year>1856</year>) <article-title>Descriptions of twenty-five new species of shells from the collections of Hugh Cuming, Esq.</article-title><source>Proceedings of the Zoological Society of London</source><volume>1855</volume>: <fpage>221</fpage>–<lpage>226</lpage>.</mixed-citation></ref><ref id="B18"><mixed-citation xmlns:xlink="http://www.w3.org/1999/xlink" xlink:type="simple"><person-group><name name-style="western"><surname>Glover</surname><given-names>EA</given-names></name><name name-style="western"><surname>Taylor</surname><given-names>JD</given-names></name></person-group> (<year>2001</year>) <article-title>Systematic revision of Australian and Indo-Pacific <tp:taxon-name><tp:taxon-name-part taxon-name-part-type="family">Lucinidae</tp:taxon-name-part></tp:taxon-name> (<tp:taxon-name><tp:taxon-name-part taxon-name-part-type="phylum">Mollusca</tp:taxon-name-part></tp:taxon-name>: <tp:taxon-name><tp:taxon-name-part taxon-name-part-type="class">Bivalvia</tp:taxon-name-part></tp:taxon-name>): <italic><tp:taxon-name><tp:taxon-name-part taxon-name-part-type="genus">Pillucina</tp:taxon-name-part></tp:taxon-name></italic>, <italic><tp:taxon-name><tp:taxon-name-part taxon-name-part-type="genus">Wallucina</tp:taxon-name-part></tp:taxon-name></italic> and descriptions of two new genera and four new species.</article-title><source>Records of the Australian Museum</source><volume>53</volume>: <fpage>263</fpage>–<lpage>292</lpage>. <ext-link xlink:type="simple" ext-link-type="doi" xlink:href="10.3853/j.0067-1975.53.2001.1349">https://doi.org/10.3853/j.0067-1975.53.2001.1349</ext-link></mixed-citation></ref><ref id="B22"><mixed-citation xmlns:xlink="http://www.w3.org/1999/xlink" xlink:type="simple"><person-group><name name-style="western"><surname>Hedley</surname><given-names>C</given-names></name></person-group> (<year>1913</year>) <article-title>Studies on Australian <tp:taxon-name><tp:taxon-name-part taxon-name-part-type="phylum">Mollusca</tp:taxon-name-part></tp:taxon-name>. Part XI.</article-title><source>Proceedings of the Linnean Society of New South Wales</source><volume>38</volume>: <fpage>258</fpage>–<lpage>339</lpage>. <ext-link xlink:type="simple" ext-link-type="doi" xlink:href="10.5962/bhl.part.13561">https://doi.org/10.5962/bhl.part.13561</ext-link></mixed-citation></ref><ref id="B28"><mixed-citation xmlns:xlink="http://www.w3.org/1999/xlink" xlink:type="simple"><person-group><name name-style="western"><surname>Lamprell</surname><given-names>K</given-names></name><name name-style="western"><surname>Whitehead</surname><given-names>T</given-names></name></person-group> (<year>1992</year>) Bivalves of Australia, Crawford House Press, Bathurst, Australia, 182 pp.</mixed-citation></ref></ref-list></tp:taxon-treatment>
