# Supplementary material for: Unloved, paraphyletic or misplaced: new genera and species of small to minute lucinid bivalves and their relationships (Bivalvia, Lucinidae)
Source: Zookeys. 2019 Dec 12;899:109–40. doi: 10.3897/zookeys.899.47070 (PMC6926428; doi:10.3897/zookeys.899.47070)
Supplement: XML Treatment for ‘Rugalucina’ cypselis [file zookeys.899.47070-treatment5.xml]

<!DOCTYPE tp:taxon-treatment
  PUBLIC "-//TaxonX//DTD Taxonomic Treatment Publishing DTD v0 20100105//EN" "tax-treatment-NSO.dtd">
<tp:taxon-treatment xmlns:tp="http://www.plazi.org/taxpub"><tp:treatment-meta><kwd-group><label>Taxon classification</label><kwd><named-content xmlns:xlink="http://www.w3.org/1999/xlink" content-type="kingdom">Animalia</named-content></kwd><kwd><named-content xmlns:xlink="http://www.w3.org/1999/xlink" content-type="order">Lucinida</named-content></kwd><kwd><named-content xmlns:xlink="http://www.w3.org/1999/xlink" content-type="family">Lucinidae</named-content></kwd></kwd-group><mixed-citation publication-type="journal"><person-group><name><surname>Taylor</surname><given-names>John D.</given-names></name><name><surname>Glover</surname><given-names>Emily A.</given-names></name></person-group><article-title>Unloved, paraphyletic or misplaced: new genera and species of small to minute lucinid bivalves and their relationships (<tp:taxon-name><tp:taxon-name-part taxon-name-part-type="class">Bivalvia</tp:taxon-name-part></tp:taxon-name>, <tp:taxon-name><tp:taxon-name-part taxon-name-part-type="family">Lucinidae</tp:taxon-name-part></tp:taxon-name>)</article-title><source>Zookeys</source><day>12</day><month>12</month><year>2019</year><volume>899</volume><fpage>109</fpage><lpage>140</lpage><pub-id pub-id-type="doi">10.3897/zookeys.899.47070</pub-id></mixed-citation></tp:treatment-meta><tp:nomenclature><tp:taxon-name><object-id xmlns:xlink="http://www.w3.org/1999/xlink" content-type="arpha" xlink:type="simple">07F2635D-C673-5922-AC75-4BBF54EE315E</object-id>
                <tp:taxon-name-part taxon-name-part-type="genus" reg="Rugalucina">‘Rugalucina’</tp:taxon-name-part>
                <tp:taxon-name-part taxon-name-part-type="species" reg="cypselis">cypselis</tp:taxon-name-part>
              </tp:taxon-name><tp:taxon-authority>(Melvill, 1918)</tp:taxon-authority><xref ref-type="fig" rid="F3">Figs 3</xref><xref ref-type="fig" rid="F6">, 6</xref><tp:nomenclature-citation-list><tp:nomenclature-citation><tp:taxon-name>
                    <tp:taxon-name-part taxon-name-part-type="genus" reg="Divaricella">Divaricella</tp:taxon-name-part> <tp:taxon-name-part taxon-name-part-type="species" reg="cypselis">cypselis</tp:taxon-name-part></tp:taxon-name><comment>Melvill, 1918: 156, pl. 5, fig. 33.</comment></tp:nomenclature-citation></tp:nomenclature-citation-list></tp:nomenclature><tp:treatment-sec sec-type="type material" id="SECID0ETTBG"><title>Type material.</title><p><italic><tp:taxon-name><tp:taxon-name-part taxon-name-part-type="genus" reg="Divaricella">D.</tp:taxon-name-part> <tp:taxon-name-part taxon-name-part-type="species" reg="cypselis">cypselis</tp:taxon-name-part></tp:taxon-name></italic> holotype <named-content xmlns:xlink="http://www.w3.org/1999/xlink" content-type="dwc:institutional_code" xlink:type="simple">NHMUK</named-content> 1921.1.28.42. <abbrev xmlns:xlink="http://www.w3.org/1999/xlink" xlink:title="complete shell both valves" id="ABBRID0EMUBG" xlink:type="simple">sh</abbrev>, L 5.2 mm.</p></tp:treatment-sec><tp:treatment-sec sec-type="type locality" id="SECID0EQUBG"><title>Type locality.</title><p>Karachi, Pakistan, 20–30 fathoms (36–55 m).</p></tp:treatment-sec><tp:treatment-sec sec-type="material" id="SECID0EVUBG"><title>Other material examined.</title><p><bold>Pakistan</bold>: Karachi, Winckworth collection (<named-content xmlns:xlink="http://www.w3.org/1999/xlink" content-type="dwc:institutional_code" xlink:type="simple">NHMUK</named-content> 20191075) 55 <abbrev xmlns:xlink="http://www.w3.org/1999/xlink" xlink:title="complete shell both valves" id="ABBRID0EFVBG" xlink:type="simple">sh</abbrev>, 52 v. <bold>India</bold>: dredged Chennai (Madras), Winckworth Collection (<named-content xmlns:xlink="http://www.w3.org/1999/xlink" content-type="dwc:institutional_code" xlink:type="simple">NHMUK</named-content> 1958.1.30.45) 1 <abbrev xmlns:xlink="http://www.w3.org/1999/xlink" xlink:title="complete shell both valves" id="ABBRID0ETVBG" xlink:type="simple">sh</abbrev>. Chennai (Madras) (<named-content xmlns:xlink="http://www.w3.org/1999/xlink" content-type="dwc:institutional_code" xlink:type="simple">NHMUK</named-content> 1953.1.30.169-73 part) 5 v.</p></tp:treatment-sec><tp:treatment-sec sec-type="description" id="SECID0E6VBG"><title>Description.</title><p>Small (L to 5.2 mm), sub-circular, inflated. Colour white or yellowish. Sculpture of diverging, curved, radial ribs prominent to anterior and posterior but are subdued or absent in middle parts of shell. Ribs crossed by closely spaced, narrow, low, commarginal lamellae that are aligned obliquely to the ventral shell margin (Fig. <xref ref-type="fig" rid="F6">6M</xref>). Radial ribs with small scales where crossed by commarginal lamellae. Early parts of shell relatively smooth. Protoconch <abbrev xmlns:xlink="http://www.w3.org/1999/xlink" xlink:title="protoconch 1 length" id="ABBRID0EJWBG" xlink:type="simple">P1</abbrev> ca 88 µm, <abbrev xmlns:xlink="http://www.w3.org/1999/xlink" xlink:title="protoconch 2 length" id="ABBRID0ENWBG" xlink:type="simple">P2</abbrev> ca 170 µm with growth increments (Fig. <xref ref-type="fig" rid="F6">6L</xref>). Lunule broadly lanceolate, smooth. Ligament largely internal, short, set on oblique resilifer. Hinge: right valve with single cardinal tooth and prominent anterior and posterior lateral teeth; left valve with two cardinal teeth, the anterior larger and sockets for anterior and posterior lateral teeth. Anterior adductor muscle scar, short, broad, ventrally detached from pallial line for ca. 15 % of length, posterior scar ovoid. Pallial blood vessel scar visible. Pallial line discontinuous in small blocks. Shell margin dentate, coarser towards anterior and posterior.</p></tp:treatment-sec><tp:treatment-sec sec-type="distribution" id="SECID0EVWBG"><title>Distribution.</title><p>Known from the northern Arabian Sea and southern India. Probably more abundant in the northern Indian Ocean but unrecognised.</p></tp:treatment-sec><tp:treatment-sec sec-type="remarks" id="SECID0E1WBG"><title>Remarks.</title><p><xref ref-type="bibr" rid="B14">Dekker and Goud (1995</xref>: 6) excluded <italic><tp:taxon-name><tp:taxon-name-part taxon-name-part-type="genus" reg="Divaricella">D.</tp:taxon-name-part> <tp:taxon-name-part taxon-name-part-type="species" reg="cypselis">cypselis</tp:taxon-name-part></tp:taxon-name></italic> from <italic><tp:taxon-name><tp:taxon-name-part taxon-name-part-type="genus" reg="Divaricella">Divaricella</tp:taxon-name-part></tp:taxon-name></italic> more correctly suggesting placement in <italic><tp:taxon-name><tp:taxon-name-part taxon-name-part-type="genus" reg="Pillucina">Pillucina</tp:taxon-name-part></tp:taxon-name></italic>. Whereas previously we included <italic><tp:taxon-name><tp:taxon-name-part taxon-name-part-type="genus" reg="Divaricella">Divaricella</tp:taxon-name-part> <tp:taxon-name-part taxon-name-part-type="species" reg="cypselis">cypselis</tp:taxon-name-part></tp:taxon-name></italic> in the synonymy of <italic><tp:taxon-name><tp:taxon-name-part taxon-name-part-type="genus" reg="Pillucina">Pillucina</tp:taxon-name-part> <tp:taxon-name-part taxon-name-part-type="species" reg="angela">angela</tp:taxon-name-part></tp:taxon-name></italic> because of the similarity of external sculpture (<xref ref-type="bibr" rid="B18">Glover and Taylor 2001</xref>) we now recognise it as a morphologically distinct species. The holotype and other specimens from the Karachi area all have a very short anterior adductor muscle scar (Figs <xref ref-type="fig" rid="F3">3</xref>, <xref ref-type="fig" rid="F7">7I–K</xref>) that is barely detached from the pallial line compared with the longer and ventrally detached scar of <italic><tp:taxon-name><tp:taxon-name-part taxon-name-part-type="genus" reg="Rugalucina">Rugalucina</tp:taxon-name-part> <tp:taxon-name-part taxon-name-part-type="species" reg="angela">angela</tp:taxon-name-part></tp:taxon-name></italic>, <italic><tp:taxon-name><tp:taxon-name-part taxon-name-part-type="genus" reg="Rugalucina">R.</tp:taxon-name-part> <tp:taxon-name-part taxon-name-part-type="species" reg="vietnamica">vietnamica</tp:taxon-name-part></tp:taxon-name></italic> and <italic><tp:taxon-name><tp:taxon-name-part taxon-name-part-type="genus" reg="Rugalucina">R.</tp:taxon-name-part> <tp:taxon-name-part taxon-name-part-type="species" reg="munda">munda</tp:taxon-name-part></tp:taxon-name></italic>. It also has a distinctive sculpture of oblique commarginal lamellae set at an angle to the ventral shell margin that is not seen in other <italic><tp:taxon-name><tp:taxon-name-part taxon-name-part-type="genus" reg="Rugalucina">Rugalucina</tp:taxon-name-part></tp:taxon-name></italic>. Similar radial ribs and dentate inner shell margin are present in <italic><tp:taxon-name><tp:taxon-name-part taxon-name-part-type="genus" reg="Pusillolucina">Pusillolucina</tp:taxon-name-part></tp:taxon-name></italic> species, but they have multi-cuspate posterior lateral teeth and lack the oblique commarginal sculpture.</p><p>The obliquely inset internal ligament indicates placement in the <italic><tp:taxon-name><tp:taxon-name-part taxon-name-part-type="genus" reg="Loripes">Loripes</tp:taxon-name-part></tp:taxon-name></italic> group of genera and while the external sculpture resembles <italic><tp:taxon-name><tp:taxon-name-part taxon-name-part-type="genus" reg="Rugalucina">Rugalucina</tp:taxon-name-part></tp:taxon-name></italic> in radial ribbing the obliquely aligned commarginal lamellae are similar to that seen in <italic><tp:taxon-name><tp:taxon-name-part taxon-name-part-type="genus" reg="Lucinella">Lucinella</tp:taxon-name-part> <tp:taxon-name-part taxon-name-part-type="species" reg="divaricata">divaricata</tp:taxon-name-part></tp:taxon-name></italic> (Linnaeus, 1758) from the eastern Atlantic but that species lacks any radial ribbing.</p><fig id="F6" position="float" orientation="portrait"><object-id xmlns:xlink="http://www.w3.org/1999/xlink" content-type="doi" xlink:type="simple">10.3897/zookeys.899.47070.figure6</object-id><object-id xmlns:xlink="http://www.w3.org/1999/xlink" content-type="zenodo_dep_id" xlink:type="simple">3578801</object-id><object-id xmlns:xlink="http://www.w3.org/1999/xlink" content-type="arpha" xlink:type="simple">0EE80649-CCD8-5D3D-A8F9-EEA87F54BFFA</object-id><label>Figure 6.</label><caption><p>‘<tp:taxon-name><tp:taxon-name-part taxon-name-part-type="genus" reg="Rugalucina">Rugalucina</tp:taxon-name-part></tp:taxon-name>’ <tp:taxon-name><tp:taxon-name-part taxon-name-part-type="genus" reg="Rugalucina"/><tp:taxon-name-part taxon-name-part-type="species" reg="cypselis">cypselis</tp:taxon-name-part></tp:taxon-name> (Melvill, 1918). <bold>A–D</bold> Holotype <italic><tp:taxon-name><tp:taxon-name-part taxon-name-part-type="genus" reg="Divaricella">Divaricella</tp:taxon-name-part> <tp:taxon-name-part taxon-name-part-type="species" reg="cypselis">cypselis</tp:taxon-name-part></tp:taxon-name></italic> Melvill, 1918 (<named-content xmlns:xlink="http://www.w3.org/1999/xlink" content-type="dwc:institutional_code" xlink:type="simple">NHMUK</named-content> 1921. 1. 28. 92), Karachi, L 5.2 mm <bold>E–L</bold> ‘<tp:taxon-name><tp:taxon-name-part taxon-name-part-type="genus" reg="Rugalucina">Rugalucina</tp:taxon-name-part></tp:taxon-name>’ <tp:taxon-name><tp:taxon-name-part taxon-name-part-type="genus" reg="Rugalucina"/><tp:taxon-name-part taxon-name-part-type="species" reg="cypselis">cypselis</tp:taxon-name-part></tp:taxon-name> Karachi (<named-content xmlns:xlink="http://www.w3.org/1999/xlink" content-type="dwc:institutional_code" xlink:type="simple">NHMUK</named-content> 20191075) Winckworth collection <bold>E</bold> right valve, L 3.1 mm, ob – oblique commarginal lamellae <bold>F</bold> left valve, L 3.0 mm <bold>G</bold> right valve, L 3.2 mm <bold>H</bold> dorsal view, L 1.9 mm <bold>I</bold> interior left valve, L 3.2 mm <bold>J</bold> interior right valve, L 3.2 mm <bold>K</bold> interior left valve, L 3.0 mm <bold>L</bold> protoconch <bold>M</bold> detail of ventral margin (<bold>F</bold>) showing obliquely aligned commarginal lamellae. Scale bar: 100 µm (<bold>L</bold>); 1 mm (<bold>M</bold>).</p></caption><graphic xmlns:xlink="http://www.w3.org/1999/xlink" xlink:href="zookeys-899-109-g006.jpg" position="float" orientation="portrait" xlink:type="simple" id="oo_364613.jpg"><uri content-type="original_file" xlink:type="simple">https://binary.pensoft.net/fig/364613</uri></graphic></fig></tp:treatment-sec><tp:treatment-sec><!--Section generated to contain objects referenced in tp:taxon-treatment.--><fig id="F3" position="float" orientation="portrait"><object-id xmlns:xlink="http://www.w3.org/1999/xlink" content-type="doi" xlink:type="simple">10.3897/zookeys.899.47070.figure3</object-id><object-id xmlns:xlink="http://www.w3.org/1999/xlink" content-type="zenodo_dep_id" xlink:type="simple">3578795</object-id><object-id xmlns:xlink="http://www.w3.org/1999/xlink" content-type="arpha" xlink:type="simple">F93A1AF4-784D-5139-BF70-AC0ADE2FBDA7</object-id><label>Figure 3.</label><caption><p>Internal drawings of left valves of <italic><tp:taxon-name><tp:taxon-name-part taxon-name-part-type="genus" reg="Rugalucina">Rugalucina</tp:taxon-name-part></tp:taxon-name></italic> and <italic><tp:taxon-name><tp:taxon-name-part taxon-name-part-type="genus" reg="Pusillolucina">Pusillolucina</tp:taxon-name-part></tp:taxon-name></italic> species. Not to scale.</p></caption><graphic xmlns:xlink="http://www.w3.org/1999/xlink" xlink:href="zookeys-899-109-g003.jpg" position="float" orientation="portrait" xlink:type="simple" id="oo_364610.jpg"><uri content-type="original_file" xlink:type="simple">https://binary.pensoft.net/fig/364610</uri></graphic></fig><fig id="F7" position="float" orientation="portrait"><object-id xmlns:xlink="http://www.w3.org/1999/xlink" content-type="doi" xlink:type="simple">10.3897/zookeys.899.47070.figure7</object-id><object-id xmlns:xlink="http://www.w3.org/1999/xlink" content-type="zenodo_dep_id" xlink:type="simple">3578803</object-id><object-id xmlns:xlink="http://www.w3.org/1999/xlink" content-type="arpha" xlink:type="simple">964037DB-1FDF-5AD9-9B9D-72029195BFF8</object-id><label>Figure 7.</label><caption><p>‘<tp:taxon-name><tp:taxon-name-part taxon-name-part-type="genus" reg="Rugalucina">Rugalucina</tp:taxon-name-part></tp:taxon-name>’ <tp:taxon-name><tp:taxon-name-part taxon-name-part-type="genus" reg="Rugalucina"/><tp:taxon-name-part taxon-name-part-type="species" reg="cracentis">cracentis</tp:taxon-name-part></tp:taxon-name> sp. nov. <bold>A–E</bold><italic><tp:taxon-name><tp:taxon-name-part taxon-name-part-type="genus" reg="Lucina">Lucina</tp:taxon-name-part> <tp:taxon-name-part taxon-name-part-type="species" reg="concinna">concinna</tp:taxon-name-part></tp:taxon-name></italic> Holotype (ZMC I.100470) Gulf of Suez, exterior and interior of right and left valves and dorsal view, L 9.2 mm <bold>F–H</bold> ‘<italic><tp:taxon-name><tp:taxon-name-part taxon-name-part-type="genus" reg="Rugalucina">Rugalucina</tp:taxon-name-part> <tp:taxon-name-part taxon-name-part-type="species" reg="cracentis">cracentis</tp:taxon-name-part></tp:taxon-name></italic>’ exterior of right valve and interior of right and left valves Egypt, Dahab, Gulf of Aqaba, Red Sea. H. Blatterer colln, L 6.7 mm <bold>I, J</bold><italic><tp:taxon-name><tp:taxon-name-part taxon-name-part-type="genus" reg="Rugalucina">R.</tp:taxon-name-part> <tp:taxon-name-part taxon-name-part-type="species" reg="cracentis">cracentis</tp:taxon-name-part></tp:taxon-name></italic> exterior and interior of right valve Dahab, Gulf of Aqaba, Red Sea, H. Blatterer colln, L 8.5 mm <bold>K, L</bold><italic>R <tp:taxon-name><tp:taxon-name-part taxon-name-part-type="genus" reg="Rugalucina"/><tp:taxon-name-part taxon-name-part-type="species" reg="cracentis">cracentis</tp:taxon-name-part></tp:taxon-name></italic> exterior and interior of left valve Egypt, 4 km north of Port Safaga, H. Dekker colln 6930, L 8.3 mm <bold>M</bold> interior of right valve, L 8.8 mm <bold>N, O</bold> exterior and interior left valve Egypt, 4 km north of Port Safaga, H. Dekker colln 6930, L 7.1 mm <bold>P, Q</bold> interiors of right and left valves, H. Dekker colln 6930, L 8.7 mm <bold>R, S</bold> hinge details of <bold>P</bold> and <bold>Q</bold>.</p></caption><graphic xmlns:xlink="http://www.w3.org/1999/xlink" xlink:href="zookeys-899-109-g007.jpg" position="float" orientation="portrait" xlink:type="simple" id="oo_364614.jpg"><uri content-type="original_file" xlink:type="simple">https://binary.pensoft.net/fig/364614</uri></graphic></fig></tp:treatment-sec><ref-list><ref id="B14"><mixed-citation xmlns:xlink="http://www.w3.org/1999/xlink" xlink:type="simple"><person-group><name name-style="western"><surname>Dekker</surname><given-names>H</given-names></name><name name-style="western"><surname>Goud</surname><given-names>J</given-names></name></person-group> (<year>1995</year>) <article-title>Review of the Indo-West Pacific species of <italic><tp:taxon-name><tp:taxon-name-part taxon-name-part-type="genus">Divaricella</tp:taxon-name-part></tp:taxon-name></italic> sensu auct. with descriptions of two new species and a summary of the species from other regions.</article-title><source>Vita Marina</source><volume>43</volume>: <fpage>1</fpage>–<lpage>12</lpage>.</mixed-citation></ref><ref id="B18"><mixed-citation xmlns:xlink="http://www.w3.org/1999/xlink" xlink:type="simple"><person-group><name name-style="western"><surname>Glover</surname><given-names>EA</given-names></name><name name-style="western"><surname>Taylor</surname><given-names>JD</given-names></name></person-group> (<year>2001</year>) <article-title>Systematic revision of Australian and Indo-Pacific <tp:taxon-name><tp:taxon-name-part taxon-name-part-type="family">Lucinidae</tp:taxon-name-part></tp:taxon-name> (<tp:taxon-name><tp:taxon-name-part taxon-name-part-type="phylum">Mollusca</tp:taxon-name-part></tp:taxon-name>: <tp:taxon-name><tp:taxon-name-part taxon-name-part-type="class">Bivalvia</tp:taxon-name-part></tp:taxon-name>): <italic><tp:taxon-name><tp:taxon-name-part taxon-name-part-type="genus">Pillucina</tp:taxon-name-part></tp:taxon-name></italic>, <italic><tp:taxon-name><tp:taxon-name-part taxon-name-part-type="genus">Wallucina</tp:taxon-name-part></tp:taxon-name></italic> and descriptions of two new genera and four new species.</article-title><source>Records of the Australian Museum</source><volume>53</volume>: <fpage>263</fpage>–<lpage>292</lpage>. <ext-link xlink:type="simple" ext-link-type="doi" xlink:href="10.3853/j.0067-1975.53.2001.1349">https://doi.org/10.3853/j.0067-1975.53.2001.1349</ext-link></mixed-citation></ref></ref-list></tp:taxon-treatment>
