# Supplementary material for: Unloved, paraphyletic or misplaced: new genera and species of small to minute lucinid bivalves and their relationships (Bivalvia, Lucinidae)
Source: Zookeys. 2019 Dec 12;899:109–40. doi: 10.3897/zookeys.899.47070 (PMC6926428; doi:10.3897/zookeys.899.47070)
Supplement: XML Treatment for ‘Rugalucina’ cracentis [file zookeys.899.47070-treatment6.xml]

<!DOCTYPE tp:taxon-treatment
  PUBLIC "-//TaxonX//DTD Taxonomic Treatment Publishing DTD v0 20100105//EN" "tax-treatment-NSO.dtd">
<tp:taxon-treatment xmlns:tp="http://www.plazi.org/taxpub"><tp:treatment-meta><kwd-group><label>Taxon classification</label><kwd><named-content xmlns:xlink="http://www.w3.org/1999/xlink" content-type="kingdom">Animalia</named-content></kwd><kwd><named-content xmlns:xlink="http://www.w3.org/1999/xlink" content-type="order">Lucinida</named-content></kwd><kwd><named-content xmlns:xlink="http://www.w3.org/1999/xlink" content-type="family">Lucinidae</named-content></kwd></kwd-group><mixed-citation publication-type="journal"><person-group><name><surname>Taylor</surname><given-names>John D.</given-names></name><name><surname>Glover</surname><given-names>Emily A.</given-names></name></person-group><article-title>Unloved, paraphyletic or misplaced: new genera and species of small to minute lucinid bivalves and their relationships (<tp:taxon-name><tp:taxon-name-part taxon-name-part-type="class">Bivalvia</tp:taxon-name-part></tp:taxon-name>, <tp:taxon-name><tp:taxon-name-part taxon-name-part-type="family">Lucinidae</tp:taxon-name-part></tp:taxon-name>)</article-title><source>Zookeys</source><day>12</day><month>12</month><year>2019</year><volume>899</volume><fpage>109</fpage><lpage>140</lpage><pub-id pub-id-type="doi">10.3897/zookeys.899.47070</pub-id></mixed-citation></tp:treatment-meta><tp:nomenclature><label/><tp:taxon-name><object-id xmlns:xlink="http://www.w3.org/1999/xlink" content-type="arpha" xlink:type="simple">D5F21F2F-8C24-58AB-A7F4-9DDE68633E43</object-id>
                <tp:taxon-name-part taxon-name-part-type="genus" reg="Rugalucina">‘Rugalucina’</tp:taxon-name-part>
                <tp:taxon-name-part taxon-name-part-type="species" reg="cracentis">cracentis</tp:taxon-name-part>
                <object-id xmlns:xlink="http://www.w3.org/1999/xlink" content-type="zoobank" xlink:type="simple">http://zoobank.org/1D3FC94A-5371-40EC-AB78-B85AF858A230</object-id>
              </tp:taxon-name><tp:taxon-status xmlns:xlink="http://www.w3.org/1999/xlink" xlink:type="simple"> sp. nov. (replacement name)</tp:taxon-status><xref ref-type="fig" rid="F3">Figs 3</xref><xref ref-type="fig" rid="F7">, 7</xref><tp:nomenclature-citation-list><tp:nomenclature-citation><tp:taxon-name>
                    <tp:taxon-name-part taxon-name-part-type="genus" reg="Lucina">Lucina</tp:taxon-name-part> <tp:taxon-name-part taxon-name-part-type="species" reg="concinna">concinna</tp:taxon-name-part></tp:taxon-name><comment>H. Adams, 1871: 791, pl. 48, fig. 13 (non <tp:taxon-name><tp:taxon-name-part taxon-name-part-type="genus" reg="Lucina">Lucina</tp:taxon-name-part> <tp:taxon-name-part taxon-name-part-type="species" reg="concinna">concinna</tp:taxon-name-part></tp:taxon-name> Deshayes, 1857 an Eocene fossil).</comment></tp:nomenclature-citation><tp:nomenclature-citation><tp:taxon-name>
                    <tp:taxon-name-part taxon-name-part-type="genus" reg="Loripes">Loripes</tp:taxon-name-part> <tp:taxon-name-part taxon-name-part-type="species" reg="concinnus">concinnus</tp:taxon-name-part></tp:taxon-name><comment>: <xref ref-type="bibr" rid="B29">Lamy 1916</xref>: 15.</comment></tp:nomenclature-citation><tp:nomenclature-citation><tp:taxon-name>
                    <tp:taxon-name-part taxon-name-part-type="genus" reg="Pillucina"/>
                    <tp:taxon-name-part taxon-name-part-type="species" reg="concinna"/>
                  </tp:taxon-name><comment>? <tp:taxon-name><tp:taxon-name-part taxon-name-part-type="genus" reg="Pillucina">Pillucina</tp:taxon-name-part> <tp:taxon-name-part taxon-name-part-type="species" reg="concinna">concinna</tp:taxon-name-part></tp:taxon-name>: <xref ref-type="bibr" rid="B36">Oliver 1992</xref>: 98, pl 20, figs 5a, b. </comment></tp:nomenclature-citation><tp:nomenclature-citation><tp:taxon-name>
                    <tp:taxon-name-part taxon-name-part-type="genus" reg="Pillucina">Pillucina</tp:taxon-name-part> <tp:taxon-name-part taxon-name-part-type="species" reg="cypselis">cypselis</tp:taxon-name-part></tp:taxon-name><comment>(Melvill, 1918): <xref ref-type="bibr" rid="B15">Dekker and Orlin 2000</xref>: 11.</comment></tp:nomenclature-citation><tp:nomenclature-citation><tp:taxon-name>
                    <tp:taxon-name-part taxon-name-part-type="genus" reg="Pillucina">Pillucina</tp:taxon-name-part> <tp:taxon-name-part taxon-name-part-type="species" reg="vietnamica">vietnamica</tp:taxon-name-part></tp:taxon-name><comment>: <xref ref-type="bibr" rid="B55">Zuschin and Oliver 2003</xref>: pl. 24, figs 24.8-24-13.</comment></tp:nomenclature-citation></tp:nomenclature-citation-list></tp:nomenclature><tp:treatment-sec sec-type="type material" id="SECID0EEDAI"><title>Type material.</title><p>Holotype of <italic><tp:taxon-name><tp:taxon-name-part taxon-name-part-type="genus" reg="Lucina">Lucina</tp:taxon-name-part> <tp:taxon-name-part taxon-name-part-type="species" reg="concinna">concinna</tp:taxon-name-part></tp:taxon-name></italic><named-content xmlns:xlink="http://www.w3.org/1999/xlink" content-type="dwc:institutional_code" xlink:type="simple">UMZC</named-content> I.100470 Gulf of Suez, Red Sea. L 9.2 mm.</p></tp:treatment-sec><tp:treatment-sec sec-type="etymology" id="SECID0E4DAI"><title>Etymology.</title><p><italic><tp:taxon-name><tp:taxon-name-part taxon-name-part-type="genus" reg="Rugalucina"/><tp:taxon-name-part taxon-name-part-type="species" reg="cracentis">cracentis</tp:taxon-name-part></tp:taxon-name></italic> Latin, genitive singular of <italic>cracens</italic> meaning neat, graceful. Adjective.</p></tp:treatment-sec><tp:treatment-sec sec-type="diagnosis" id="SECID0EPEAI"><title>Diagnosis.</title><p>Ovoid shape, slightly higher than long, diverging radial ribs, ligament short, largely internal, hinge with ventral flexure, right valve with single large cardinal tooth, anterior adductor muscle scar short.</p></tp:treatment-sec><tp:treatment-sec sec-type="description" id="SECID0EUEAI"><title>Description.</title><p>Small, L to 9 mm. ovoid, slightly higher than long (H/L 1.01), inflated, umbones prominent, rounded. Colour white or yellowish. Sculpture of diverging radial ribs, coarser and more widely spaced to anterior and posterior, ribs finer and more subdued in middle parts of shell. Ribs crossed by fine, low, closely spaced, commarginal lamellae. Lunule short, heart shaped. Ligament short, obliquely inset. Hinge line with ventral flexure (Fig. <xref ref-type="fig" rid="F7">7R, S</xref>), right valve with single, relatively large cardinal tooth and small anterior and posterior lateral teeth, left valve with two cardinal teeth the anterior larger and a central socket, small anterior and posterior lateral teeth. Anterior adductor muscle scar short with lobate posterior dorsal edge, ventrally detached from pallial line for 15% of length; posterior scar ovate. Pallial line largely entire, irregularly lobate. Pallial blood vessel trace visible. Inner shell margin crenulate, more coarsely to anterior and posterior.</p></tp:treatment-sec><tp:treatment-sec sec-type="distribution" id="SECID0E5EAI"><title>Distribution.</title><p><bold>Red Sea</bold>: Egypt: Gulf of Suez (ZMC), Port Safaga (Dekker colln), Ras Baghdadi (Dekker colln), Sharm el Naga (Dekker colln), Makadi Bay (Dekker colln), Gulf of Aqaba: Dahab (Blatterer colln), Yemen -al Durayhimi (Dekker colln), Aden (<named-content xmlns:xlink="http://www.w3.org/1999/xlink" content-type="dwc:institutional_code" xlink:type="simple">NHMUK</named-content> 1902.12.30.749). <bold>Arabian Gulf</bold>: Kuwait (<named-content xmlns:xlink="http://www.w3.org/1999/xlink" content-type="dwc:institutional_code" xlink:type="simple">NHMUK</named-content>), Saudi Arabia, Tarut Bay (<named-content xmlns:xlink="http://www.w3.org/1999/xlink" content-type="dwc:institutional_code" xlink:type="simple">NHMUK</named-content> 20191076).</p></tp:treatment-sec><tp:treatment-sec sec-type="remarks" id="SECID0EAGAI"><title>Remarks.</title><p><xref ref-type="bibr" rid="B15">Dekker and Orlin (2000)</xref> used <italic><tp:taxon-name><tp:taxon-name-part taxon-name-part-type="genus" reg="Pillucina">Pillucina</tp:taxon-name-part> <tp:taxon-name-part taxon-name-part-type="species" reg="cypselis">cypselis</tp:taxon-name-part></tp:taxon-name></italic> as a synonym of the preoccupied <italic><tp:taxon-name><tp:taxon-name-part taxon-name-part-type="genus" reg="Lucina">Lucina</tp:taxon-name-part> <tp:taxon-name-part taxon-name-part-type="species" reg="concinna">concinna</tp:taxon-name-part></tp:taxon-name></italic> but, as shown above, the species differ in external morphology. Although <xref ref-type="bibr" rid="B18">Glover and Taylor (2001)</xref> included this species in the synonymy of <italic><tp:taxon-name><tp:taxon-name-part taxon-name-part-type="genus" reg="Pillucina">Pillucina</tp:taxon-name-part> <tp:taxon-name-part taxon-name-part-type="species" reg="vietnamica">vietnamica</tp:taxon-name-part></tp:taxon-name></italic> (NW Indian Ocean forms now <italic><tp:taxon-name><tp:taxon-name-part taxon-name-part-type="genus" reg="Rugalucina">Rugalucina</tp:taxon-name-part> <tp:taxon-name-part taxon-name-part-type="species" reg="angela">angela</tp:taxon-name-part></tp:taxon-name></italic>) we consider it distinct. Externally, it is similar to <italic><tp:taxon-name><tp:taxon-name-part taxon-name-part-type="genus" reg="Rugalucina">Rugalucina</tp:taxon-name-part> <tp:taxon-name-part taxon-name-part-type="species" reg="angela">angela</tp:taxon-name-part></tp:taxon-name></italic> but differs in the ovoid shape, the finer radial ribs, the much shorter anterior adductor scar, the ventral flexure of the hinge line and large cardinal tooth in the right valve.</p><p>The ovoid shape and flexured hinge line with the large cardinal tooth in the right valve are features of <italic><tp:taxon-name><tp:taxon-name-part taxon-name-part-type="genus" reg="Pillucina">Pillucina</tp:taxon-name-part></tp:taxon-name></italic> s. s. but <italic><tp:taxon-name><tp:taxon-name-part taxon-name-part-type="genus" reg="Pillucina">Pillucina</tp:taxon-name-part></tp:taxon-name></italic> species usually have less prominent radial ribbing (<xref ref-type="bibr" rid="B18">Glover and Taylor 2001</xref>, <xref ref-type="bibr" rid="B20">2016</xref>). Molecular data are needed to determine placement in either <italic><tp:taxon-name><tp:taxon-name-part taxon-name-part-type="genus" reg="Pillucina">Pillucina</tp:taxon-name-part></tp:taxon-name></italic> or <italic><tp:taxon-name><tp:taxon-name-part taxon-name-part-type="genus" reg="Rugalucina">Rugalucina</tp:taxon-name-part></tp:taxon-name></italic>.</p><fig id="F7" position="float" orientation="portrait"><object-id xmlns:xlink="http://www.w3.org/1999/xlink" content-type="doi" xlink:type="simple">10.3897/zookeys.899.47070.figure7</object-id><object-id xmlns:xlink="http://www.w3.org/1999/xlink" content-type="zenodo_dep_id" xlink:type="simple">3578803</object-id><object-id xmlns:xlink="http://www.w3.org/1999/xlink" content-type="arpha" xlink:type="simple">964037DB-1FDF-5AD9-9B9D-72029195BFF8</object-id><label>Figure 7.</label><caption><p>‘<tp:taxon-name><tp:taxon-name-part taxon-name-part-type="genus" reg="Rugalucina">Rugalucina</tp:taxon-name-part></tp:taxon-name>’ <tp:taxon-name><tp:taxon-name-part taxon-name-part-type="genus" reg="Rugalucina"/><tp:taxon-name-part taxon-name-part-type="species" reg="cracentis">cracentis</tp:taxon-name-part></tp:taxon-name> sp. nov. <bold>A–E</bold><italic><tp:taxon-name><tp:taxon-name-part taxon-name-part-type="genus" reg="Lucina">Lucina</tp:taxon-name-part> <tp:taxon-name-part taxon-name-part-type="species" reg="concinna">concinna</tp:taxon-name-part></tp:taxon-name></italic> Holotype (ZMC I.100470) Gulf of Suez, exterior and interior of right and left valves and dorsal view, L 9.2 mm <bold>F–H</bold> ‘<italic><tp:taxon-name><tp:taxon-name-part taxon-name-part-type="genus" reg="Rugalucina">Rugalucina</tp:taxon-name-part> <tp:taxon-name-part taxon-name-part-type="species" reg="cracentis">cracentis</tp:taxon-name-part></tp:taxon-name></italic>’ exterior of right valve and interior of right and left valves Egypt, Dahab, Gulf of Aqaba, Red Sea. H. Blatterer colln, L 6.7 mm <bold>I, J</bold><italic><tp:taxon-name><tp:taxon-name-part taxon-name-part-type="genus" reg="Rugalucina">R.</tp:taxon-name-part> <tp:taxon-name-part taxon-name-part-type="species" reg="cracentis">cracentis</tp:taxon-name-part></tp:taxon-name></italic> exterior and interior of right valve Dahab, Gulf of Aqaba, Red Sea, H. Blatterer colln, L 8.5 mm <bold>K, L</bold><italic>R <tp:taxon-name><tp:taxon-name-part taxon-name-part-type="genus" reg="Rugalucina"/><tp:taxon-name-part taxon-name-part-type="species" reg="cracentis">cracentis</tp:taxon-name-part></tp:taxon-name></italic> exterior and interior of left valve Egypt, 4 km north of Port Safaga, H. Dekker colln 6930, L 8.3 mm <bold>M</bold> interior of right valve, L 8.8 mm <bold>N, O</bold> exterior and interior left valve Egypt, 4 km north of Port Safaga, H. Dekker colln 6930, L 7.1 mm <bold>P, Q</bold> interiors of right and left valves, H. Dekker colln 6930, L 8.7 mm <bold>R, S</bold> hinge details of <bold>P</bold> and <bold>Q</bold>.</p></caption><graphic xmlns:xlink="http://www.w3.org/1999/xlink" xlink:href="zookeys-899-109-g007.jpg" position="float" orientation="portrait" xlink:type="simple" id="oo_364614.jpg"><uri content-type="original_file" xlink:type="simple">https://binary.pensoft.net/fig/364614</uri></graphic></fig></tp:treatment-sec><tp:treatment-sec><!--Section generated to contain objects referenced in tp:taxon-treatment.--><fig id="F3" position="float" orientation="portrait"><object-id xmlns:xlink="http://www.w3.org/1999/xlink" content-type="doi" xlink:type="simple">10.3897/zookeys.899.47070.figure3</object-id><object-id xmlns:xlink="http://www.w3.org/1999/xlink" content-type="zenodo_dep_id" xlink:type="simple">3578795</object-id><object-id xmlns:xlink="http://www.w3.org/1999/xlink" content-type="arpha" xlink:type="simple">F93A1AF4-784D-5139-BF70-AC0ADE2FBDA7</object-id><label>Figure 3.</label><caption><p>Internal drawings of left valves of <italic><tp:taxon-name><tp:taxon-name-part taxon-name-part-type="genus" reg="Rugalucina">Rugalucina</tp:taxon-name-part></tp:taxon-name></italic> and <italic><tp:taxon-name><tp:taxon-name-part taxon-name-part-type="genus" reg="Pusillolucina">Pusillolucina</tp:taxon-name-part></tp:taxon-name></italic> species. Not to scale.</p></caption><graphic xmlns:xlink="http://www.w3.org/1999/xlink" xlink:href="zookeys-899-109-g003.jpg" position="float" orientation="portrait" xlink:type="simple" id="oo_364610.jpg"><uri content-type="original_file" xlink:type="simple">https://binary.pensoft.net/fig/364610</uri></graphic></fig></tp:treatment-sec><ref-list><ref id="B29"><mixed-citation xmlns:xlink="http://www.w3.org/1999/xlink" xlink:type="simple"><person-group><name name-style="western"><surname>Lamy</surname><given-names>E</given-names></name></person-group> (<year>1916</year>) Les Lucines et les Diplodontes de la Mer Rouge (d’après les matériaux recueillis par M. de Dr Jousseaume). Bulletin du Muséum national d’Histoire naturelle, Paris 22: 145–155, 183–190.</mixed-citation></ref><ref id="B36"><mixed-citation xmlns:xlink="http://www.w3.org/1999/xlink" xlink:type="simple"><person-group><name name-style="western"><surname>Oliver</surname><given-names>PG</given-names></name></person-group> (<year>1992</year>) <source>Bivalved seashells of the Red Sea.</source><publisher-name>Verlag Christa Hemmen &amp; National Museum of Wales</publisher-name>, <publisher-loc>Wiesbaden &amp; Cardiff</publisher-loc>, <size units="page">330 pp</size>.</mixed-citation></ref><ref id="B15"><mixed-citation xmlns:xlink="http://www.w3.org/1999/xlink" xlink:type="simple"><person-group><name name-style="western"><surname>Dekker</surname><given-names>H</given-names></name><name name-style="western"><surname>Orlin</surname><given-names>Z</given-names></name></person-group> (<year>2000</year>) Check-list of Red Sea <tp:taxon-name><tp:taxon-name-part taxon-name-part-type="phylum">Mollusca</tp:taxon-name-part></tp:taxon-name>. Spirula 47 supplement: 2–46.</mixed-citation></ref><ref id="B55"><mixed-citation xmlns:xlink="http://www.w3.org/1999/xlink" xlink:type="simple"><person-group><name name-style="western"><surname>Zuschin</surname><given-names>M</given-names></name><name name-style="western"><surname>Oliver</surname><given-names>PG</given-names></name></person-group> (<year>2003</year>) <source>Bivalves and bivalve habitats in the northern Red Sea. The northern Bay of Safaga (Red Sea, Egypt): an actuopalaeontological approach. VI. <tp:taxon-name><tp:taxon-name-part taxon-name-part-type="class">Bivalvia</tp:taxon-name-part></tp:taxon-name>.</source><publisher-name>Naturhistorisches Museum</publisher-name>, <publisher-loc>Vienna</publisher-loc>, <size units="page">304 pp</size>.</mixed-citation></ref><ref id="B18"><mixed-citation xmlns:xlink="http://www.w3.org/1999/xlink" xlink:type="simple"><person-group><name name-style="western"><surname>Glover</surname><given-names>EA</given-names></name><name name-style="western"><surname>Taylor</surname><given-names>JD</given-names></name></person-group> (<year>2001</year>) <article-title>Systematic revision of Australian and Indo-Pacific <tp:taxon-name><tp:taxon-name-part taxon-name-part-type="family">Lucinidae</tp:taxon-name-part></tp:taxon-name> (<tp:taxon-name><tp:taxon-name-part taxon-name-part-type="phylum">Mollusca</tp:taxon-name-part></tp:taxon-name>: <tp:taxon-name><tp:taxon-name-part taxon-name-part-type="class">Bivalvia</tp:taxon-name-part></tp:taxon-name>): <italic><tp:taxon-name><tp:taxon-name-part taxon-name-part-type="genus">Pillucina</tp:taxon-name-part></tp:taxon-name></italic>, <italic><tp:taxon-name><tp:taxon-name-part taxon-name-part-type="genus">Wallucina</tp:taxon-name-part></tp:taxon-name></italic> and descriptions of two new genera and four new species.</article-title><source>Records of the Australian Museum</source><volume>53</volume>: <fpage>263</fpage>–<lpage>292</lpage>. <ext-link xlink:type="simple" ext-link-type="doi" xlink:href="10.3853/j.0067-1975.53.2001.1349">https://doi.org/10.3853/j.0067-1975.53.2001.1349</ext-link></mixed-citation></ref><ref id="B20"><mixed-citation xmlns:xlink="http://www.w3.org/1999/xlink" xlink:type="simple"><person-group><name name-style="western"><surname>Glover</surname><given-names>EA</given-names></name><name name-style="western"><surname>Taylor</surname><given-names>JD</given-names></name></person-group> (<year>2016</year>) <article-title><tp:taxon-name><tp:taxon-name-part taxon-name-part-type="family">Lucinidae</tp:taxon-name-part></tp:taxon-name> of the Philippines: highest known diversity and ubiquity of chemosymbiotic bivalves from intertidal to bathyal depths (<tp:taxon-name><tp:taxon-name-part taxon-name-part-type="phylum">Mollusca</tp:taxon-name-part></tp:taxon-name>: <tp:taxon-name><tp:taxon-name-part taxon-name-part-type="class">Bivalvia</tp:taxon-name-part></tp:taxon-name>).</article-title> In: <person-group><name name-style="western"><surname>Héros</surname><given-names>V</given-names></name><name name-style="western"><surname>Strong</surname><given-names>E</given-names></name><name name-style="western"><surname>Bouchet</surname><given-names>P</given-names></name></person-group> (<role>Eds</role>) <issue-title>Tropical Deep-Sea Benthos, volume 29.</issue-title><source>Mémoires du Muséum national d’Histoire naturelle</source><volume>20</volume>: <fpage>865</fpage>–<lpage>234</lpage>.</mixed-citation></ref></ref-list></tp:taxon-treatment>
