# Supplementary material for: Unloved, paraphyletic or misplaced: new genera and species of small to minute lucinid bivalves and their relationships (Bivalvia, Lucinidae)
Source: Zookeys. 2019 Dec 12;899:109–40. doi: 10.3897/zookeys.899.47070 (PMC6926428; doi:10.3897/zookeys.899.47070)
Supplement: XML Treatment for Pusillolucina [file zookeys.899.47070-treatment7.xml]

<!DOCTYPE tp:taxon-treatment
  PUBLIC "-//TaxonX//DTD Taxonomic Treatment Publishing DTD v0 20100105//EN" "tax-treatment-NSO.dtd">
<tp:taxon-treatment xmlns:tp="http://www.plazi.org/taxpub"><tp:treatment-meta><kwd-group><label>Taxon classification</label><kwd><named-content xmlns:xlink="http://www.w3.org/1999/xlink" content-type="kingdom">Animalia</named-content></kwd><kwd><named-content xmlns:xlink="http://www.w3.org/1999/xlink" content-type="order">Lucinida</named-content></kwd><kwd><named-content xmlns:xlink="http://www.w3.org/1999/xlink" content-type="family">Lucinidae</named-content></kwd></kwd-group><mixed-citation publication-type="journal"><person-group><name><surname>Taylor</surname><given-names>John D.</given-names></name><name><surname>Glover</surname><given-names>Emily A.</given-names></name></person-group><article-title>Unloved, paraphyletic or misplaced: new genera and species of small to minute lucinid bivalves and their relationships (<tp:taxon-name><tp:taxon-name-part taxon-name-part-type="class">Bivalvia</tp:taxon-name-part></tp:taxon-name>, <tp:taxon-name><tp:taxon-name-part taxon-name-part-type="family">Lucinidae</tp:taxon-name-part></tp:taxon-name>)</article-title><source>Zookeys</source><day>12</day><month>12</month><year>2019</year><volume>899</volume><fpage>109</fpage><lpage>140</lpage><pub-id pub-id-type="doi">10.3897/zookeys.899.47070</pub-id></mixed-citation></tp:treatment-meta><tp:nomenclature><tp:taxon-name><object-id xmlns:xlink="http://www.w3.org/1999/xlink" content-type="arpha" xlink:type="simple">78CDE75D-63F4-5159-B2E2-1154E8DEA07A</object-id>
                <tp:taxon-name-part taxon-name-part-type="genus" reg="Pusillolucina">Pusillolucina</tp:taxon-name-part>
                <object-id xmlns:xlink="http://www.w3.org/1999/xlink" content-type="zoobank" xlink:type="simple">http://zoobank.org/EE71DE26-9C58-44AE-9531-39C064CA866A</object-id>
              </tp:taxon-name><tp:taxon-status xmlns:xlink="http://www.w3.org/1999/xlink" xlink:type="simple">gen. nov.</tp:taxon-status></tp:nomenclature><tp:treatment-sec sec-type="type species" id="SECID0EKNAI"><title>Type species.</title><p><italic><tp:taxon-name><tp:taxon-name-part taxon-name-part-type="genus" reg="Pillucina">Pillucina</tp:taxon-name-part> <tp:taxon-name-part taxon-name-part-type="species" reg="pusilla">pusilla</tp:taxon-name-part></tp:taxon-name></italic> Glover &amp; Taylor, 2016. Here designated. Philippines.</p></tp:treatment-sec><tp:treatment-sec sec-type="diagnosis" id="SECID0E2NAI"><title>Diagnosis.</title><p>Very small, L to 3 mm, sub-circular, higher than long. Umbones prominent. Sculpture of thin commarginal lamellae, elevated to anterior and posterior, crossed by radial ribs that are more prominent to anterior and posterior. Lunule broadly lanceolate, concave. Ligament short, largely internal. Hinge: <abbrev xmlns:xlink="http://www.w3.org/1999/xlink" xlink:title="right valve" id="ABBRID0EBOAI" xlink:type="simple">RV</abbrev> with single cardinal tooth, large anterior lateral tooth and a complex multi-cuspate posterior lateral tooth consisting of up to ten cusps; <abbrev xmlns:xlink="http://www.w3.org/1999/xlink" xlink:title="left valve" id="ABBRID0EFOAI" xlink:type="simple">LV</abbrev> with two cardinal teeth, the anterior larger, posterior lateral tooth formed of sockets for projecting cusps of the right valve. Anterior adductor scar very short, barely detached from pallial line, pallial line irregularly discontinuous. Inner shell margin crenulate.</p></tp:treatment-sec><tp:treatment-sec sec-type="etymology" id="SECID0EJOAI"><title>Etymology.</title><p>Derived from Latin <italic>pusilla</italic> meaning very small and <italic>Lucina</italic>. Feminine</p></tp:treatment-sec><tp:treatment-sec sec-type="comparisons" id="SECID0ETOAI"><title>Comparison with other genera.</title><p><italic><tp:taxon-name><tp:taxon-name-part taxon-name-part-type="genus" reg="Pusillolucina">Pusillolucina</tp:taxon-name-part></tp:taxon-name></italic> is similar in many external characters including shape and sculpture to some <italic><tp:taxon-name><tp:taxon-name-part taxon-name-part-type="genus" reg="Pillucina">Pillucina</tp:taxon-name-part></tp:taxon-name></italic> (type species <italic><tp:taxon-name><tp:taxon-name-part taxon-name-part-type="genus" reg="Pillucina">Pillucina</tp:taxon-name-part> <tp:taxon-name-part taxon-name-part-type="species" reg="spaldingi">spaldingi</tp:taxon-name-part></tp:taxon-name></italic> Pilsbry, 1921 = <italic><tp:taxon-name><tp:taxon-name-part taxon-name-part-type="genus" reg="Pillucina">Pillucina</tp:taxon-name-part> <tp:taxon-name-part taxon-name-part-type="species" reg="hawaiiensis">hawaiiensis</tp:taxon-name-part></tp:taxon-name></italic> (Smith, 1885)). By comparison no <italic><tp:taxon-name><tp:taxon-name-part taxon-name-part-type="genus" reg="Pillucina">Pillucina</tp:taxon-name-part></tp:taxon-name></italic> species possess the unusual multi-cuspate posterior dentition. Moreover, <italic><tp:taxon-name><tp:taxon-name-part taxon-name-part-type="genus" reg="Pusillolucina">Pusillolucina</tp:taxon-name-part> <tp:taxon-name-part taxon-name-part-type="species" reg="pusilla">pusilla</tp:taxon-name-part></tp:taxon-name></italic> is distinct in molecular analyses (Fig. <xref ref-type="fig" rid="F1">1</xref> and <xref ref-type="bibr" rid="B50">Taylor et al. 2016</xref>) from most <italic><tp:taxon-name><tp:taxon-name-part taxon-name-part-type="genus" reg="Pillucina">Pillucina</tp:taxon-name-part></tp:taxon-name></italic> including five common shallow water Indo-West Pacific species but aligns with ‘<italic><tp:taxon-name><tp:taxon-name-part taxon-name-part-type="genus" reg="Pillucina">Pillucina</tp:taxon-name-part> <tp:taxon-name-part taxon-name-part-type="species" reg="vietnamica">vietnamica</tp:taxon-name-part></tp:taxon-name></italic>’. This latter is now placed in a separate genus, <italic><tp:taxon-name><tp:taxon-name-part taxon-name-part-type="genus" reg="Rugalucina">Rugalucina</tp:taxon-name-part></tp:taxon-name></italic> (see below), whose species are larger and, significantly, even in minute juveniles, lack the multi-cuspate posterior lateral teeth of <italic><tp:taxon-name><tp:taxon-name-part taxon-name-part-type="genus" reg="Pillucina">P.</tp:taxon-name-part> <tp:taxon-name-part taxon-name-part-type="species" reg="pusilla">pusilla</tp:taxon-name-part></tp:taxon-name></italic> and its congeners.</p></tp:treatment-sec><tp:treatment-sec sec-type="Included species" id="SECID0E2RAI"><title>Included species.</title><p><italic><tp:taxon-name><tp:taxon-name-part taxon-name-part-type="genus" reg="Pillucina">Pillucina</tp:taxon-name-part> <tp:taxon-name-part taxon-name-part-type="species" reg="pusilla">pusilla</tp:taxon-name-part></tp:taxon-name></italic>, <italic><tp:taxon-name><tp:taxon-name-part taxon-name-part-type="genus" reg="Pillucina">Pillucina</tp:taxon-name-part> <tp:taxon-name-part taxon-name-part-type="species" reg="denticula">denticula</tp:taxon-name-part></tp:taxon-name></italic> Glover &amp; Taylor, 2001, <italic><tp:taxon-name><tp:taxon-name-part taxon-name-part-type="genus" reg="Pusillolucina">Pusillolucina</tp:taxon-name-part> <tp:taxon-name-part taxon-name-part-type="species" reg="africana">africana</tp:taxon-name-part></tp:taxon-name></italic> sp. nov., <italic><tp:taxon-name><tp:taxon-name-part taxon-name-part-type="genus" reg="Pusillolucina">Pusillolucina</tp:taxon-name-part> <tp:taxon-name-part taxon-name-part-type="species" reg="arabica">arabica</tp:taxon-name-part></tp:taxon-name></italic> sp. nov., <italic><tp:taxon-name><tp:taxon-name-part taxon-name-part-type="genus" reg="Pusillolucina">Pusillolucina</tp:taxon-name-part> <tp:taxon-name-part taxon-name-part-type="species" reg="biritika">biritika</tp:taxon-name-part></tp:taxon-name></italic> sp. nov. These species differ mainly in characters of the dentition.</p></tp:treatment-sec><tp:treatment-sec sec-type="distribution" id="SECID0EYTAI"><title>Distribution.</title><p>Indo-West Pacific, low intertidal to 70 m.</p></tp:treatment-sec><tp:treatment-sec><!--Section generated to contain objects referenced in tp:taxon-treatment.--><fig id="F1" position="float" orientation="portrait"><object-id xmlns:xlink="http://www.w3.org/1999/xlink" content-type="doi" xlink:type="simple">10.3897/zookeys.899.47070.figure1</object-id><object-id xmlns:xlink="http://www.w3.org/1999/xlink" content-type="zenodo_dep_id" xlink:type="simple">3578783</object-id><object-id xmlns:xlink="http://www.w3.org/1999/xlink" content-type="arpha" xlink:type="simple">9FD98FDA-E8C3-590F-95B0-4B9F969D5A18</object-id><label>Figure 1.</label><caption><p>Single gene tree for the <italic><tp:taxon-name><tp:taxon-name-part taxon-name-part-type="genus" reg="Loripes">Loripes</tp:taxon-name-part></tp:taxon-name></italic> group of genera and species based on cytochrome b gene sequences, using Bayesian inference as implemented by MrBayes. Support values are posterior probabilities. Methods as in <xref ref-type="bibr" rid="B48">Taylor et al. (2011</xref>, <xref ref-type="bibr" rid="B50">2016</xref>). GenBank numbers are attached to names. Newly sequenced species: <italic><tp:taxon-name><tp:taxon-name-part taxon-name-part-type="genus" reg="Wallucina">Wallucina</tp:taxon-name-part> <tp:taxon-name-part taxon-name-part-type="species" reg="fijiensis">fijiensis</tp:taxon-name-part></tp:taxon-name></italic> Kavieng, Papua New Guinea (<named-content xmlns:xlink="http://www.w3.org/1999/xlink" content-type="dwc:institutional_code" xlink:type="simple">MNHN</named-content> IM- IM-2013-54066), <italic><tp:taxon-name><tp:taxon-name-part taxon-name-part-type="genus" reg="Pillucina">Pillucina</tp:taxon-name-part> <tp:taxon-name-part taxon-name-part-type="species" reg="pacifica">pacifica</tp:taxon-name-part></tp:taxon-name></italic>, Kavieng, KAV 1 (<named-content xmlns:xlink="http://www.w3.org/1999/xlink" content-type="dwc:institutional_code" xlink:type="simple">MNHN</named-content> IM- IM-2013-54743), KAV 2 (<named-content xmlns:xlink="http://www.w3.org/1999/xlink" content-type="dwc:institutional_code" xlink:type="simple">MNHN</named-content> IM-2013-51690), <italic><tp:taxon-name><tp:taxon-name-part taxon-name-part-type="genus" reg="Pillucina">Pillucina</tp:taxon-name-part></tp:taxon-name></italic> sp. Kavieng, PNG (<named-content xmlns:xlink="http://www.w3.org/1999/xlink" content-type="dwc:institutional_code" xlink:type="simple">MNHN</named-content> IM-2013-54590), <italic><tp:taxon-name><tp:taxon-name-part taxon-name-part-type="genus" reg="Rugalucina">Rugalucina</tp:taxon-name-part> <tp:taxon-name-part taxon-name-part-type="species" reg="munda">munda</tp:taxon-name-part></tp:taxon-name></italic> North Stradbroke Island, Moreton Bay, Qld, Australia (<named-content xmlns:xlink="http://www.w3.org/1999/xlink" content-type="dwc:institutional_code" xlink:type="simple">NHMUK</named-content> 20191069), <italic><tp:taxon-name><tp:taxon-name-part taxon-name-part-type="genus" reg="Rugalucina">R.</tp:taxon-name-part> <tp:taxon-name-part taxon-name-part-type="species" reg="munda">munda</tp:taxon-name-part></tp:taxon-name></italic> Tin Can Bay, Qld, Australia (<named-content xmlns:xlink="http://www.w3.org/1999/xlink" content-type="dwc:institutional_code" xlink:type="simple">NHMUK</named-content> 20191070).</p></caption><graphic xmlns:xlink="http://www.w3.org/1999/xlink" xlink:href="zookeys-899-109-g001.jpg" position="float" orientation="portrait" xlink:type="simple" id="oo_364608.jpg"><uri content-type="original_file" xlink:type="simple">https://binary.pensoft.net/fig/364608</uri></graphic></fig></tp:treatment-sec><ref-list><ref id="B48"><mixed-citation xmlns:xlink="http://www.w3.org/1999/xlink" xlink:type="simple"><person-group><name name-style="western"><surname>Taylor</surname><given-names>JD</given-names></name><name name-style="western"><surname>Glover</surname><given-names>EA</given-names></name><name name-style="western"><surname>Smith</surname><given-names>L</given-names></name><name name-style="western"><surname>Dyal</surname><given-names>P</given-names></name><name name-style="western"><surname>Williams</surname><given-names>ST</given-names></name></person-group> (<year>2011</year>) <article-title>Molecular phylogeny and classification of the chemosymbiotic bivalve family <tp:taxon-name><tp:taxon-name-part taxon-name-part-type="family">Lucinidae</tp:taxon-name-part></tp:taxon-name> (<tp:taxon-name><tp:taxon-name-part taxon-name-part-type="phylum">Mollusca</tp:taxon-name-part></tp:taxon-name>: <tp:taxon-name><tp:taxon-name-part taxon-name-part-type="class">Bivalvia</tp:taxon-name-part></tp:taxon-name>).</article-title><source>Zoological Journal of the Linnean Society</source><volume>163</volume>: <fpage>15</fpage>–<lpage>49</lpage>. <ext-link xlink:type="simple" ext-link-type="doi" xlink:href="10.1111/j.1096-3642.2011.00700.x">https://doi.org/10.1111/j.1096-3642.2011.00700.x</ext-link></mixed-citation></ref><ref id="B50"><mixed-citation xmlns:xlink="http://www.w3.org/1999/xlink" xlink:type="simple"><person-group><name name-style="western"><surname>Taylor</surname><given-names>JD</given-names></name><name name-style="western"><surname>Glover</surname><given-names>EA</given-names></name><name name-style="western"><surname>Smith</surname><given-names>L</given-names></name><name name-style="western"><surname>Ikebe</surname><given-names>C</given-names></name><name name-style="western"><surname>Williams</surname><given-names>ST</given-names></name></person-group> (<year>2016</year>) New molecular phylogeny of <tp:taxon-name><tp:taxon-name-part taxon-name-part-type="family">Lucinidae</tp:taxon-name-part></tp:taxon-name>: increased taxon base with focus on tropical western Atlantic species (<tp:taxon-name><tp:taxon-name-part taxon-name-part-type="phylum">Mollusca</tp:taxon-name-part></tp:taxon-name>: <tp:taxon-name><tp:taxon-name-part taxon-name-part-type="class">Bivalvia</tp:taxon-name-part></tp:taxon-name>). Zootaxa 4196: 381. <ext-link xlink:type="simple" ext-link-type="doi" xlink:href="10.11646/zootaxa.4196.3.2">https://doi.org/10.11646/zootaxa.4196.3.2</ext-link></mixed-citation></ref></ref-list></tp:taxon-treatment>
