# Supplementary material for: Unloved, paraphyletic or misplaced: new genera and species of small to minute lucinid bivalves and their relationships (Bivalvia, Lucinidae)
Source: Zookeys. 2019 Dec 12;899:109–40. doi: 10.3897/zookeys.899.47070 (PMC6926428; doi:10.3897/zookeys.899.47070)
Supplement: XML Treatment for Pusillolucina pusilla [file zookeys.899.47070-treatment8.xml]

<!DOCTYPE tp:taxon-treatment
  PUBLIC "-//TaxonX//DTD Taxonomic Treatment Publishing DTD v0 20100105//EN" "tax-treatment-NSO.dtd">
<tp:taxon-treatment xmlns:tp="http://www.plazi.org/taxpub"><tp:treatment-meta><kwd-group><label>Taxon classification</label><kwd><named-content xmlns:xlink="http://www.w3.org/1999/xlink" content-type="kingdom">Animalia</named-content></kwd><kwd><named-content xmlns:xlink="http://www.w3.org/1999/xlink" content-type="order">Lucinida</named-content></kwd><kwd><named-content xmlns:xlink="http://www.w3.org/1999/xlink" content-type="family">Lucinidae</named-content></kwd></kwd-group><mixed-citation publication-type="journal"><person-group><name><surname>Taylor</surname><given-names>John D.</given-names></name><name><surname>Glover</surname><given-names>Emily A.</given-names></name></person-group><article-title>Unloved, paraphyletic or misplaced: new genera and species of small to minute lucinid bivalves and their relationships (<tp:taxon-name><tp:taxon-name-part taxon-name-part-type="class">Bivalvia</tp:taxon-name-part></tp:taxon-name>, <tp:taxon-name><tp:taxon-name-part taxon-name-part-type="family">Lucinidae</tp:taxon-name-part></tp:taxon-name>)</article-title><source>Zookeys</source><day>12</day><month>12</month><year>2019</year><volume>899</volume><fpage>109</fpage><lpage>140</lpage><pub-id pub-id-type="doi">10.3897/zookeys.899.47070</pub-id></mixed-citation></tp:treatment-meta><tp:nomenclature><tp:taxon-name><object-id xmlns:xlink="http://www.w3.org/1999/xlink" content-type="arpha" xlink:type="simple">3D41EB42-B7C5-5D5F-A5A2-8377E4061AFC</object-id>
                <tp:taxon-name-part taxon-name-part-type="genus" reg="Pusillolucina">Pusillolucina</tp:taxon-name-part>
                <tp:taxon-name-part taxon-name-part-type="species" reg="pusilla">pusilla</tp:taxon-name-part>
              </tp:taxon-name><tp:taxon-authority>Glover &amp; Taylor, 2016</tp:taxon-authority><xref ref-type="fig" rid="F8">Figs 8 A–F</xref><tp:nomenclature-citation-list><tp:nomenclature-citation><tp:taxon-name>
                    <tp:taxon-name-part taxon-name-part-type="genus" reg="Pillucina">Pillucina</tp:taxon-name-part> <tp:taxon-name-part taxon-name-part-type="species" reg="pusilla">pusilla</tp:taxon-name-part></tp:taxon-name><comment><xref ref-type="bibr" rid="B20">Glover and Taylor 2016</xref>: 159, figs 41D, 44 A–L.</comment></tp:nomenclature-citation></tp:nomenclature-citation-list></tp:nomenclature><tp:treatment-sec sec-type="type material" id="SECID0EWVAI"><title>Type material.</title><p><bold><italic>Holotype</italic></bold>: <named-content xmlns:xlink="http://www.w3.org/1999/xlink" content-type="dwc:institutional_code" xlink:type="simple">MNHN</named-content>-IM-2000-26591. <bold><italic>Paratypes</italic></bold>: 6 (<named-content xmlns:xlink="http://www.w3.org/1999/xlink" content-type="dwc:institutional_code" xlink:type="simple">MNHN</named-content>-IM-2000-26592, IM-2009-10362). L 1.2–1.8 mm.</p></tp:treatment-sec><tp:treatment-sec sec-type="type locality" id="SECID0EUWAI"><title>Type locality.</title><p>Philippines, Bohol Island, Manga, <named-content xmlns:xlink="http://www.w3.org/1999/xlink" content-type="dwc:verbatimCoordinates" xlink:type="simple"><named-content content-type="geo-json" specific-use="{&#34;type&#34;:&#34;Point&#34;,&#34;coordinates&#34;:[123.856667,9.685000]}" id="NCID0E4WAI" xlink:type="simple">9°41.1'N, 123°51.4'E</named-content></named-content>, 3–4 m, mud, [PANGLAO 2004: stn S19].</p></tp:treatment-sec><tp:treatment-sec sec-type="description" id="SECID0ECXAI"><title>Description.</title><p>Very small, glossy, L to 1.8 mm, sub-circular, higher than long, inflated. Umbones prominent. Sulci and dorsal areas poorly defined. Sculpture of thin commarginal lamellae elevated to anterior and posterior, with 17–25 low, rounded radial ribs, divaricate in anterior part of shell. Juvenile shell with elevated commarginal lamellae but no radial ribs. Microsculpture of fine growth increments only. Protoconch <abbrev xmlns:xlink="http://www.w3.org/1999/xlink" xlink:title="protoconch 1 length" id="ABBRID0EIXAI" xlink:type="simple">P1</abbrev> +P 2 = 134 µm, <abbrev xmlns:xlink="http://www.w3.org/1999/xlink" xlink:title="protoconch 2 length" id="ABBRID0EMXAI" xlink:type="simple">P2</abbrev> with numerous growth increments. Lunule broadly lanceolate, depressed, asymmetric, larger part in left valve. Ligament short, internal, oriented parallel to cardinal teeth. Hinge: right valve with single cardinal tooth, large anterior lateral tooth and posterior lateral tooth consisting of four or five cusps, left valve with two cardinal teeth, the anterior larger, anterior lateral socket, posterior lateral with sockets for cusps of the right valve. Anterior adductor scar very short, barely detached from pallial line, pallial line irregularly discontinuous. Inner shell margin coarsely crenulate.</p><fig id="F8" position="float" orientation="portrait"><object-id xmlns:xlink="http://www.w3.org/1999/xlink" content-type="doi" xlink:type="simple">10.3897/zookeys.899.47070.figure8</object-id><object-id xmlns:xlink="http://www.w3.org/1999/xlink" content-type="zenodo_dep_id" xlink:type="simple">3578805</object-id><object-id xmlns:xlink="http://www.w3.org/1999/xlink" content-type="arpha" xlink:type="simple">3C9EF06B-4D0A-5374-8F90-7C135DB0450E</object-id><label>Figure 8.</label><caption><p><italic><tp:taxon-name><tp:taxon-name-part taxon-name-part-type="genus" reg="Pusillolucina">Pusillolucina</tp:taxon-name-part> <tp:taxon-name-part taxon-name-part-type="species" reg="pusilla">pusilla</tp:taxon-name-part></tp:taxon-name></italic> and <italic><tp:taxon-name><tp:taxon-name-part taxon-name-part-type="genus" reg="Pillucina">P.</tp:taxon-name-part> <tp:taxon-name-part taxon-name-part-type="species" reg="denticula">denticula</tp:taxon-name-part></tp:taxon-name></italic>. <bold>A–D</bold><italic><tp:taxon-name><tp:taxon-name-part taxon-name-part-type="genus" reg="Pusillolucina">Pusillolucina</tp:taxon-name-part> <tp:taxon-name-part taxon-name-part-type="species" reg="pusilla">pusilla</tp:taxon-name-part></tp:taxon-name></italic> (Glover &amp; Taylor, 2016) <bold>A</bold><italic><tp:taxon-name><tp:taxon-name-part taxon-name-part-type="genus" reg="Pillucina">Pillucina</tp:taxon-name-part> <tp:taxon-name-part taxon-name-part-type="species" reg="pusilla">pusilla</tp:taxon-name-part></tp:taxon-name></italic> Holotype (<named-content xmlns:xlink="http://www.w3.org/1999/xlink" content-type="dwc:institutional_code" xlink:type="simple">MNHN</named-content> IM-2000-26591) Philippines, Bohol Island, L 1.2 mm <bold>B</bold> holotype dorsal view <bold>C, D</bold><italic><tp:taxon-name><tp:taxon-name-part taxon-name-part-type="genus" reg="Pillucina">P.</tp:taxon-name-part> <tp:taxon-name-part taxon-name-part-type="species" reg="pusilla">pusilla</tp:taxon-name-part></tp:taxon-name></italic> interior of left and right valves, paratype (<named-content xmlns:xlink="http://www.w3.org/1999/xlink" content-type="dwc:institutional_code" xlink:type="simple">MNHN</named-content> IM-2000-26592), L 1.05 mm <bold>E, F</bold> detail of hinge teeth in <bold>C, D</bold>. <bold>G–K</bold><italic><tp:taxon-name><tp:taxon-name-part taxon-name-part-type="genus" reg="Pusillolucina">Pusillolucina</tp:taxon-name-part> <tp:taxon-name-part taxon-name-part-type="species" reg="denticula">denticula</tp:taxon-name-part></tp:taxon-name></italic> (Glover &amp; Taylor, 2001) Durban Bay, South Africa <bold>G</bold> exterior of right valve, paratype (<named-content xmlns:xlink="http://www.w3.org/1999/xlink" content-type="dwc:institutional_code" xlink:type="simple">NMSA</named-content>), L 2.9 mm <bold>H, I</bold> interior of left and right valves, holotype (<named-content xmlns:xlink="http://www.w3.org/1999/xlink" content-type="dwc:institutional_code" xlink:type="simple">NMSA</named-content>), L 3.5 mm <bold>J, K</bold> detail of hinge teeth.</p></caption><graphic xmlns:xlink="http://www.w3.org/1999/xlink" xlink:href="zookeys-899-109-g008.jpg" position="float" orientation="portrait" xlink:type="simple" id="oo_364615.jpg"><uri content-type="original_file" xlink:type="simple">https://binary.pensoft.net/fig/364615</uri></graphic></fig></tp:treatment-sec><ref-list><ref id="B20"><mixed-citation xmlns:xlink="http://www.w3.org/1999/xlink" xlink:type="simple"><person-group><name name-style="western"><surname>Glover</surname><given-names>EA</given-names></name><name name-style="western"><surname>Taylor</surname><given-names>JD</given-names></name></person-group> (<year>2016</year>) <article-title><tp:taxon-name><tp:taxon-name-part taxon-name-part-type="family">Lucinidae</tp:taxon-name-part></tp:taxon-name> of the Philippines: highest known diversity and ubiquity of chemosymbiotic bivalves from intertidal to bathyal depths (<tp:taxon-name><tp:taxon-name-part taxon-name-part-type="phylum">Mollusca</tp:taxon-name-part></tp:taxon-name>: <tp:taxon-name><tp:taxon-name-part taxon-name-part-type="class">Bivalvia</tp:taxon-name-part></tp:taxon-name>).</article-title> In: <person-group><name name-style="western"><surname>Héros</surname><given-names>V</given-names></name><name name-style="western"><surname>Strong</surname><given-names>E</given-names></name><name name-style="western"><surname>Bouchet</surname><given-names>P</given-names></name></person-group> (<role>Eds</role>) <issue-title>Tropical Deep-Sea Benthos, volume 29.</issue-title><source>Mémoires du Muséum national d’Histoire naturelle</source><volume>20</volume>: <fpage>865</fpage>–<lpage>234</lpage>.</mixed-citation></ref></ref-list></tp:taxon-treatment>
