# Supplementary material for: Unloved, paraphyletic or misplaced: new genera and species of small to minute lucinid bivalves and their relationships (Bivalvia, Lucinidae)
Source: Zookeys. 2019 Dec 12;899:109–40. doi: 10.3897/zookeys.899.47070 (PMC6926428; doi:10.3897/zookeys.899.47070)
Supplement: XML Treatment for Pusillolucina arabica [file zookeys.899.47070-treatment10.xml]

<!DOCTYPE tp:taxon-treatment
  PUBLIC "-//TaxonX//DTD Taxonomic Treatment Publishing DTD v0 20100105//EN" "tax-treatment-NSO.dtd">
<tp:taxon-treatment xmlns:tp="http://www.plazi.org/taxpub"><tp:treatment-meta><kwd-group><label>Taxon classification</label><kwd><named-content xmlns:xlink="http://www.w3.org/1999/xlink" content-type="kingdom">Animalia</named-content></kwd><kwd><named-content xmlns:xlink="http://www.w3.org/1999/xlink" content-type="order">Lucinida</named-content></kwd><kwd><named-content xmlns:xlink="http://www.w3.org/1999/xlink" content-type="family">Lucinidae</named-content></kwd></kwd-group><mixed-citation publication-type="journal"><person-group><name><surname>Taylor</surname><given-names>John D.</given-names></name><name><surname>Glover</surname><given-names>Emily A.</given-names></name></person-group><article-title>Unloved, paraphyletic or misplaced: new genera and species of small to minute lucinid bivalves and their relationships (<tp:taxon-name><tp:taxon-name-part taxon-name-part-type="class">Bivalvia</tp:taxon-name-part></tp:taxon-name>, <tp:taxon-name><tp:taxon-name-part taxon-name-part-type="family">Lucinidae</tp:taxon-name-part></tp:taxon-name>)</article-title><source>Zookeys</source><day>12</day><month>12</month><year>2019</year><volume>899</volume><fpage>109</fpage><lpage>140</lpage><pub-id pub-id-type="doi">10.3897/zookeys.899.47070</pub-id></mixed-citation></tp:treatment-meta><tp:nomenclature><tp:taxon-name><object-id xmlns:xlink="http://www.w3.org/1999/xlink" content-type="arpha" xlink:type="simple">4CBDD728-1E82-50DC-96E8-AC1BAD8C281D</object-id>
                <tp:taxon-name-part taxon-name-part-type="genus" reg="Pusillolucina">Pusillolucina</tp:taxon-name-part>
                <tp:taxon-name-part taxon-name-part-type="species" reg="arabica">arabica</tp:taxon-name-part>
                <object-id xmlns:xlink="http://www.w3.org/1999/xlink" content-type="zoobank" xlink:type="simple">http://zoobank.org/BD3CBB6A-99A1-4F13-9553-BAC006538A64</object-id>
              </tp:taxon-name><tp:taxon-status xmlns:xlink="http://www.w3.org/1999/xlink" xlink:type="simple">sp. nov.</tp:taxon-status><xref ref-type="fig" rid="F3">Figs 3</xref><xref ref-type="fig" rid="F9">, 9</xref><xref ref-type="fig" rid="F10">, 10</xref></tp:nomenclature><tp:treatment-sec sec-type="type material" id="SECID0ESABI"><title>Type material.</title><p><bold><italic>Holotype</italic></bold>: <named-content xmlns:xlink="http://www.w3.org/1999/xlink" content-type="dwc:institutional_code" xlink:type="simple">NHMUK</named-content> 20191077 L 2.4 mm. <bold><italic>Paratypes</italic></bold>: figured L 2.1 mm, L 2.0 mm, L 1.9 mm, unfigured 11 <abbrev xmlns:xlink="http://www.w3.org/1999/xlink" xlink:title="complete shell both valves" id="ABBRID0EIBBI" xlink:type="simple">sh</abbrev>, 2 v (<named-content xmlns:xlink="http://www.w3.org/1999/xlink" content-type="dwc:institutional_code" xlink:type="simple">NHMUK</named-content> 20191078).</p></tp:treatment-sec><tp:treatment-sec sec-type="type locality" id="SECID0EUBBI"><title>Type locality.</title><p>Arabian Gulf, Tarut Bay, Saudi Arabia, dredged (17.5.1971) K. Smythe collection.</p></tp:treatment-sec><tp:treatment-sec sec-type="material" id="SECID0EZBBI"><title>Material examined.</title><p><named-content xmlns:xlink="http://www.w3.org/1999/xlink" content-type="dwc:institutional_code" xlink:type="simple">NHMUK</named-content> consultancy report ECM 5027C/06. Arabian Gulf: station 36 FC, <named-content xmlns:xlink="http://www.w3.org/1999/xlink" content-type="dwc:verbatimCoordinates" xlink:type="simple"><named-content content-type="geo-json" specific-use="{&#34;type&#34;:&#34;Point&#34;,&#34;coordinates&#34;:[52.187778,27.710556]}" id="NCID0EKCBI" xlink:type="simple">27°42'38"N, 52°11'16"E</named-content></named-content> 25 m (NHMUK20191080), stn 39 FC, <named-content xmlns:xlink="http://www.w3.org/1999/xlink" content-type="dwc:verbatimCoordinates" xlink:type="simple"><named-content content-type="geo-json" specific-use="{&#34;type&#34;:&#34;Point&#34;,&#34;coordinates&#34;:[52.180556,27.701389]}" id="NCID0ESCBI" xlink:type="simple">27°42'05"N, 52°10'50"E</named-content></named-content> 31 m, <named-content xmlns:xlink="http://www.w3.org/1999/xlink" content-type="dwc:institutional_code" xlink:type="simple">NHMUK</named-content> 20191081), stn 41 FC, 27°42'31"N, 52°10'02"E 32 m (<named-content xmlns:xlink="http://www.w3.org/1999/xlink" content-type="dwc:institutional_code" xlink:type="simple">NHMUK</named-content> 20191079), stn 48 FC, <named-content xmlns:xlink="http://www.w3.org/1999/xlink" content-type="dwc:verbatimCoordinates" xlink:type="simple"><named-content content-type="geo-json" specific-use="{&#34;type&#34;:&#34;Point&#34;,&#34;coordinates&#34;:[52.129444,27.750075]}" id="NCID0EKDBI" xlink:type="simple">27°45'0.27"N, 52°07'46"E</named-content></named-content> 23 m (<named-content xmlns:xlink="http://www.w3.org/1999/xlink" content-type="dwc:institutional_code" xlink:type="simple">NHMUK</named-content> 20191082).</p></tp:treatment-sec><tp:treatment-sec sec-type="etymology" id="SECID0EXDBI"><title>Etymology.</title><p><italic><tp:taxon-name><tp:taxon-name-part taxon-name-part-type="genus" reg="Pusillolucina"/><tp:taxon-name-part taxon-name-part-type="species" reg="arabica">arabica</tp:taxon-name-part></tp:taxon-name></italic> from Latin <italic>arabicus</italic>. Used as an adjective.</p></tp:treatment-sec><tp:treatment-sec sec-type="diagnosis" id="SECID0EJEBI"><title>Diagnosis.</title><p><italic><tp:taxon-name><tp:taxon-name-part taxon-name-part-type="genus" reg="Pusillolucina">Pusillolucina</tp:taxon-name-part></tp:taxon-name></italic> with posterior lateral teeth divided into four or five cusps and sockets.</p></tp:treatment-sec><tp:treatment-sec sec-type="description" id="SECID0EWEBI"><title>Description.</title><p>Shell very small, L to 2.4 mm, ovate, umbones prominent, sculpture of closely spaced, narrow, commarginal lamellae, sometimes elevated at posterior and anterior dorsal margins, crossed at anterior and posterior by low radial ribs, juvenile shells with commarginal lamellae only. Colour: white, translucent when wet. Protoconch: <abbrev xmlns:xlink="http://www.w3.org/1999/xlink" xlink:title="protoconch 1 length" id="ABBRID0E3EBI" xlink:type="simple">P1</abbrev> 84 µm, <abbrev xmlns:xlink="http://www.w3.org/1999/xlink" xlink:title="protoconch 1 length" id="ABBRID0EAFBI" xlink:type="simple">P1</abbrev> + <abbrev xmlns:xlink="http://www.w3.org/1999/xlink" xlink:title="protoconch 2 length" id="ABBRID0EEFBI" xlink:type="simple">P2</abbrev> = 155 µm, <abbrev xmlns:xlink="http://www.w3.org/1999/xlink" xlink:title="protoconch 2 length" id="ABBRID0EIFBI" xlink:type="simple">P2</abbrev> with numerous growth increments. Lunule broadly lanceolate, smooth. Ligament internal, short, set alongside cardinal teeth. Hinge: right valve with single cardinal tooth, anterior lateral tooth located above anterior adductor muscle. Posterior lateral tooth long, divided into four or five cusps, left valve with two cardinal teeth, the anterior larger, anterior lateral tooth small, posterior lateral tooth divided into four or five sockets for cusps of right valve. Anterior adductor muscle scar short, barely detached from pallial line, posterior scar ovoid. Inner shell margin crenulate, more strongly to anterior and posterior.</p></tp:treatment-sec><tp:treatment-sec sec-type="remarks" id="SECID0EMFBI"><title>Remarks.</title><p><italic><tp:taxon-name><tp:taxon-name-part taxon-name-part-type="genus" reg="Pusillolucina">Pusillolucina</tp:taxon-name-part> <tp:taxon-name-part taxon-name-part-type="species" reg="arabica">arabica</tp:taxon-name-part></tp:taxon-name></italic> differs from the Philippine <italic><tp:taxon-name><tp:taxon-name-part taxon-name-part-type="genus" reg="Pillucina">P.</tp:taxon-name-part> <tp:taxon-name-part taxon-name-part-type="species" reg="pusilla">pusilla</tp:taxon-name-part></tp:taxon-name></italic> by the more ovate outline, and the less prominent commarginal and radial sculpture. By comparison, <italic><tp:taxon-name><tp:taxon-name-part taxon-name-part-type="genus" reg="Pusillolucina">P.</tp:taxon-name-part> <tp:taxon-name-part taxon-name-part-type="species" reg="africana">africana</tp:taxon-name-part></tp:taxon-name></italic> has finer more closely spaced commarginal sculpture and more cusps (7–8) on the posterior lateral tooth. From South Africa <italic><tp:taxon-name><tp:taxon-name-part taxon-name-part-type="genus" reg="Pillucina">P.</tp:taxon-name-part> <tp:taxon-name-part taxon-name-part-type="species" reg="denticula">denticula</tp:taxon-name-part></tp:taxon-name></italic> has much finer commarginal sculpture and up to 10 smaller cusps on the posterior lateral tooth. From Madagascar <italic><tp:taxon-name><tp:taxon-name-part taxon-name-part-type="genus" reg="Pusillolucina">P.</tp:taxon-name-part> <tp:taxon-name-part taxon-name-part-type="species" reg="biritika">biritika</tp:taxon-name-part></tp:taxon-name></italic> sp. nov. has only three cusps on the posterior lateral tooth.</p><p>Despite its small size, <italic><tp:taxon-name><tp:taxon-name-part taxon-name-part-type="genus" reg="Pusillolucina">P.</tp:taxon-name-part> <tp:taxon-name-part taxon-name-part-type="species" reg="arabica">arabica</tp:taxon-name-part></tp:taxon-name></italic> has the characteristic, thick inner ctenidial demibranchs with a well-developed bacteriocyte zone packed with symbiotic bacteria ca 3–4 µm (Fig. <xref ref-type="fig" rid="F10">10N, O</xref>) similar to other lucinids.</p><fig id="F9" position="float" orientation="portrait"><object-id xmlns:xlink="http://www.w3.org/1999/xlink" content-type="doi" xlink:type="simple">10.3897/zookeys.899.47070.figure9</object-id><object-id xmlns:xlink="http://www.w3.org/1999/xlink" content-type="zenodo_dep_id" xlink:type="simple">3578807</object-id><object-id xmlns:xlink="http://www.w3.org/1999/xlink" content-type="arpha" xlink:type="simple">6B6FD7B3-56E1-5808-96D9-9A2F719F3630</object-id><label>Figure 9.</label><caption><p><italic><tp:taxon-name><tp:taxon-name-part taxon-name-part-type="genus" reg="Pusillolucina">Pusillolucina</tp:taxon-name-part> <tp:taxon-name-part taxon-name-part-type="species" reg="arabica">arabica</tp:taxon-name-part></tp:taxon-name></italic> sp. nov. Tarut Bay, Saudi Arabia, Arabian Gulf. <bold>A–C</bold> Holotype (<named-content xmlns:xlink="http://www.w3.org/1999/xlink" content-type="dwc:institutional_code" xlink:type="simple">NHMUK</named-content> 20191077) exterior of right valve and interior of left and right valves, L 2.4 mm <bold>D, E</bold> holotype, interior of left and right valves SEMs <bold>F–H</bold> paratype (<named-content xmlns:xlink="http://www.w3.org/1999/xlink" content-type="dwc:institutional_code" xlink:type="simple">NHMUK</named-content> 20191078) exterior of right valve and interior of left and right valves, L 2.1 mm <bold>I, J</bold> paratype F-H (<named-content xmlns:xlink="http://www.w3.org/1999/xlink" content-type="dwc:institutional_code" xlink:type="simple">NHMUK</named-content> 20191078) interior of left and right valves <abbrev xmlns:xlink="http://www.w3.org/1999/xlink" xlink:title="scanning electron microscopy" id="ABBRID0ENJBI" xlink:type="simple">SEM</abbrev><bold>K, L</bold> paratype (<named-content xmlns:xlink="http://www.w3.org/1999/xlink" content-type="dwc:institutional_code" xlink:type="simple">NHMUK</named-content> 20191078) exterior of left and right valves, L 2.0 mm <bold>M</bold> paratype (<named-content xmlns:xlink="http://www.w3.org/1999/xlink" content-type="dwc:institutional_code" xlink:type="simple">NHMUK</named-content> 20191078) dorsal view, L 1.9 mm <bold>N</bold> protoconch of holotype, scale bar 50 µm <bold>O, P</bold> paratype <bold>I–J</bold> detail of multi-cuspate posterior lateral hinge teeth. Scale bar: 200 µm.</p></caption><graphic xmlns:xlink="http://www.w3.org/1999/xlink" xlink:href="zookeys-899-109-g009.jpg" position="float" orientation="portrait" xlink:type="simple" id="oo_364616.jpg"><uri content-type="original_file" xlink:type="simple">https://binary.pensoft.net/fig/364616</uri></graphic></fig><fig id="F10" position="float" orientation="portrait"><object-id xmlns:xlink="http://www.w3.org/1999/xlink" content-type="doi" xlink:type="simple">10.3897/zookeys.899.47070.figure10</object-id><object-id xmlns:xlink="http://www.w3.org/1999/xlink" content-type="zenodo_dep_id" xlink:type="simple">3578785</object-id><object-id xmlns:xlink="http://www.w3.org/1999/xlink" content-type="arpha" xlink:type="simple">F3C1544D-C191-5411-A469-7352C653039C</object-id><label>Figure 10.</label><caption><p><italic><tp:taxon-name><tp:taxon-name-part taxon-name-part-type="genus" reg="Pusillolucina">Pusillolucina</tp:taxon-name-part> <tp:taxon-name-part taxon-name-part-type="species" reg="arabica">arabica</tp:taxon-name-part></tp:taxon-name></italic> sp. nov. Arabian Gulf <named-content xmlns:xlink="http://www.w3.org/1999/xlink" content-type="dwc:institutional_code" xlink:type="simple">NHMUK</named-content> consultancy samples- see text for details. <bold>A</bold> Lateral view of right valve stn 41C (<named-content xmlns:xlink="http://www.w3.org/1999/xlink" content-type="dwc:institutional_code" xlink:type="simple">NHMUK</named-content> 20191079) stained with Rose Bengal, L 1.3 mm <bold>B</bold> lateral view of left valve stn 41C (<named-content xmlns:xlink="http://www.w3.org/1999/xlink" content-type="dwc:institutional_code" xlink:type="simple">NHMUK</named-content> 20191079), L 1.2 mm <bold>C, D</bold> exterior of left (L 1.5 mm) and right (L 1.3 mm) valves stn 39FC (<named-content xmlns:xlink="http://www.w3.org/1999/xlink" content-type="dwc:institutional_code" xlink:type="simple">NHMUK</named-content> 20191081) <bold>E, F</bold> Interior of right (L 1.4 mm) and left (L 1.5 mm) valves stn 36FC (<named-content xmlns:xlink="http://www.w3.org/1999/xlink" content-type="dwc:institutional_code" xlink:type="simple">NHMUK</named-content> 20191080) <bold>G</bold> dorsal view, stn 39FC (<named-content xmlns:xlink="http://www.w3.org/1999/xlink" content-type="dwc:institutional_code" xlink:type="simple">NHMUK</named-content> 20191081), L 1.3 mm. <bold>H</bold> juvenile shell, stn 48FC (<named-content xmlns:xlink="http://www.w3.org/1999/xlink" content-type="dwc:institutional_code" xlink:type="simple">NHMUK</named-content> 20191082), L 1.1 mm <bold>I</bold> juvenile shell, stn 36FC (<named-content xmlns:xlink="http://www.w3.org/1999/xlink" content-type="dwc:institutional_code" xlink:type="simple">NHMUK</named-content> 20191080), L 0.9 mm <bold>J–L</bold> hinge teeth of left and right valves stn 36FC (<named-content xmlns:xlink="http://www.w3.org/1999/xlink" content-type="dwc:institutional_code" xlink:type="simple">NHMUK</named-content> 20191080) <bold>M</bold> detail of posterior lateral tooth of right valve stn 36FC (<named-content xmlns:xlink="http://www.w3.org/1999/xlink" content-type="dwc:institutional_code" xlink:type="simple">NHMUK</named-content> 20191080) <bold>N</bold> section through a ctenidial demibranch with thickened bacteriocyte zone, critical point dried preparation <bold>O</bold> symbiotic bacteria. Scale bars: 300 µm (<bold>J–L</bold>); 100 µm (<bold>M</bold>); 50 µm (<bold>N</bold>); 4 µm (<bold>O</bold>).</p></caption><graphic xmlns:xlink="http://www.w3.org/1999/xlink" xlink:href="zookeys-899-109-g010.jpg" position="float" orientation="portrait" xlink:type="simple" id="oo_364617.jpg"><uri content-type="original_file" xlink:type="simple">https://binary.pensoft.net/fig/364617</uri></graphic></fig></tp:treatment-sec><tp:treatment-sec><!--Section generated to contain objects referenced in tp:taxon-treatment.--><fig id="F3" position="float" orientation="portrait"><object-id xmlns:xlink="http://www.w3.org/1999/xlink" content-type="doi" xlink:type="simple">10.3897/zookeys.899.47070.figure3</object-id><object-id xmlns:xlink="http://www.w3.org/1999/xlink" content-type="zenodo_dep_id" xlink:type="simple">3578795</object-id><object-id xmlns:xlink="http://www.w3.org/1999/xlink" content-type="arpha" xlink:type="simple">F93A1AF4-784D-5139-BF70-AC0ADE2FBDA7</object-id><label>Figure 3.</label><caption><p>Internal drawings of left valves of <italic><tp:taxon-name><tp:taxon-name-part taxon-name-part-type="genus" reg="Rugalucina">Rugalucina</tp:taxon-name-part></tp:taxon-name></italic> and <italic><tp:taxon-name><tp:taxon-name-part taxon-name-part-type="genus" reg="Pusillolucina">Pusillolucina</tp:taxon-name-part></tp:taxon-name></italic> species. Not to scale.</p></caption><graphic xmlns:xlink="http://www.w3.org/1999/xlink" xlink:href="zookeys-899-109-g003.jpg" position="float" orientation="portrait" xlink:type="simple" id="oo_364610.jpg"><uri content-type="original_file" xlink:type="simple">https://binary.pensoft.net/fig/364610</uri></graphic></fig></tp:treatment-sec></tp:taxon-treatment>
