# Supplementary material for: Unloved, paraphyletic or misplaced: new genera and species of small to minute lucinid bivalves and their relationships (Bivalvia, Lucinidae)
Source: Zookeys. 2019 Dec 12;899:109–40. doi: 10.3897/zookeys.899.47070 (PMC6926428; doi:10.3897/zookeys.899.47070)
Supplement: XML Treatment for Pusillolucina africana [file zookeys.899.47070-treatment11.xml]

<!DOCTYPE tp:taxon-treatment
  PUBLIC "-//TaxonX//DTD Taxonomic Treatment Publishing DTD v0 20100105//EN" "tax-treatment-NSO.dtd">
<tp:taxon-treatment xmlns:tp="http://www.plazi.org/taxpub"><tp:treatment-meta><kwd-group><label>Taxon classification</label><kwd><named-content xmlns:xlink="http://www.w3.org/1999/xlink" content-type="kingdom">Animalia</named-content></kwd><kwd><named-content xmlns:xlink="http://www.w3.org/1999/xlink" content-type="order">Lucinida</named-content></kwd><kwd><named-content xmlns:xlink="http://www.w3.org/1999/xlink" content-type="family">Lucinidae</named-content></kwd></kwd-group><mixed-citation publication-type="journal"><person-group><name><surname>Taylor</surname><given-names>John D.</given-names></name><name><surname>Glover</surname><given-names>Emily A.</given-names></name></person-group><article-title>Unloved, paraphyletic or misplaced: new genera and species of small to minute lucinid bivalves and their relationships (<tp:taxon-name><tp:taxon-name-part taxon-name-part-type="class">Bivalvia</tp:taxon-name-part></tp:taxon-name>, <tp:taxon-name><tp:taxon-name-part taxon-name-part-type="family">Lucinidae</tp:taxon-name-part></tp:taxon-name>)</article-title><source>Zookeys</source><day>12</day><month>12</month><year>2019</year><volume>899</volume><fpage>109</fpage><lpage>140</lpage><pub-id pub-id-type="doi">10.3897/zookeys.899.47070</pub-id></mixed-citation></tp:treatment-meta><tp:nomenclature><tp:taxon-name><object-id xmlns:xlink="http://www.w3.org/1999/xlink" content-type="arpha" xlink:type="simple">48D77C5A-B0D2-57DA-8130-C6D3C10CDDA2</object-id>
                <tp:taxon-name-part taxon-name-part-type="genus" reg="Pusillolucina">Pusillolucina</tp:taxon-name-part>
                <tp:taxon-name-part taxon-name-part-type="species" reg="africana">africana</tp:taxon-name-part>
                <object-id xmlns:xlink="http://www.w3.org/1999/xlink" content-type="zoobank" xlink:type="simple">http://zoobank.org/2533482F-2D76-413A-AB4E-1AC96BA998C9</object-id>
              </tp:taxon-name><tp:taxon-status xmlns:xlink="http://www.w3.org/1999/xlink" xlink:type="simple">sp. nov.</tp:taxon-status><xref ref-type="fig" rid="F11">Fig. 11</xref></tp:nomenclature><tp:treatment-sec sec-type="type material" id="SECID0ECQBI"><title>Type material.</title><p><bold><italic>Holotype</italic></bold>: <named-content xmlns:xlink="http://www.w3.org/1999/xlink" content-type="dwc:institutional_code" xlink:type="simple">MNHN</named-content>-IM-2000-35107, <abbrev xmlns:xlink="http://www.w3.org/1999/xlink" xlink:title="complete shell both valves" id="ABBRID0EVQBI" xlink:type="simple">sh</abbrev>, L 2.3 mm; <bold><italic>Paratypes</italic></bold>: 10 v, L 1.9–2.2 mm <named-content xmlns:xlink="http://www.w3.org/1999/xlink" content-type="dwc:institutional_code" xlink:type="simple">MNHN</named-content>-IM-2000-35108, 3 v <named-content xmlns:xlink="http://www.w3.org/1999/xlink" content-type="dwc:institutional_code" xlink:type="simple">NHMUK</named-content> 20191083.</p></tp:treatment-sec><tp:treatment-sec sec-type="type locality" id="SECID0EMRBI"><title>Type locality.</title><p>Mozambique, Inhaca Island, Baia Campessuane, 3–4 m, INHACA stn MD1, <named-content xmlns:xlink="http://www.w3.org/1999/xlink" content-type="dwc:verbatimCoordinates" xlink:type="simple"><named-content content-type="geo-json" specific-use="{&#34;type&#34;:&#34;Point&#34;,&#34;coordinates&#34;:[32.943333,-26.060000]}" id="NCID0EVRBI" xlink:type="simple">26°03.6'S, 32°56.6'E</named-content></named-content>. 25NOV2011.</p></tp:treatment-sec><tp:treatment-sec sec-type="etymology" id="SECID0E1RBI"><title>Etymology.</title><p>Named for Africa, used as an adjective.</p></tp:treatment-sec><tp:treatment-sec sec-type="diagnosis" id="SECID0E6RBI"><title>Diagnosis.</title><p><italic><tp:taxon-name><tp:taxon-name-part taxon-name-part-type="genus" reg="Pusillolucina">Pusillolucina</tp:taxon-name-part></tp:taxon-name></italic> with posterior lateral teeth divided into seven or eight cusps and sockets.</p></tp:treatment-sec><tp:treatment-sec sec-type="description" id="SECID0EMSBI"><title>Description.</title><p>Shell very small, L to 2.4 mm, ovate, umbones prominent, sculpture of closely spaced, narrow, commarginal lamellae, sometimes slightly elevated at posterior and anterior dorsal margins, crossed at anterior and posterior by low radial ribs, juvenile shells with commarginal lamellae only. Protoconch: <abbrev xmlns:xlink="http://www.w3.org/1999/xlink" xlink:title="protoconch 1 length" id="ABBRID0ESSBI" xlink:type="simple">P1</abbrev> ca 75 µm, <abbrev xmlns:xlink="http://www.w3.org/1999/xlink" xlink:title="protoconch 1 length" id="ABBRID0EWSBI" xlink:type="simple">P1</abbrev> + <abbrev xmlns:xlink="http://www.w3.org/1999/xlink" xlink:title="protoconch 2 length" id="ABBRID0E1SBI" xlink:type="simple">P2</abbrev> = 140 µm, <abbrev xmlns:xlink="http://www.w3.org/1999/xlink" xlink:title="protoconch 2 length" id="ABBRID0E5SBI" xlink:type="simple">P2</abbrev> with numerous growth increments. Lunule long, broadly lanceolate, smooth. Ligament internal, short, set on triangular resilifer alongside cardinal teeth. Hinge: right valve with single cardinal tooth, anterior lateral tooth located above anterior adductor muscle. Posterior lateral tooth long, divided into seven or eight cusps, left valve with two cardinal teeth, the anterior larger, anterior lateral tooth small, posterior lateral tooth with seven or eight sockets for cusps of right valve. Anterior adductor muscle scar short, barely detached from pallial line, posterior scar ovoid. Pallial line continuous. Inner shell margin crenulate, more strongly to anterior.</p></tp:treatment-sec><tp:treatment-sec sec-type="remarks" id="SECID0ECTBI"><title>Remarks.</title><p>For comparison with other species see <italic><tp:taxon-name><tp:taxon-name-part taxon-name-part-type="genus" reg="Pusillolucina">P.</tp:taxon-name-part> <tp:taxon-name-part taxon-name-part-type="species" reg="arabica">arabica</tp:taxon-name-part></tp:taxon-name></italic> above.</p><fig id="F11" position="float" orientation="portrait"><object-id xmlns:xlink="http://www.w3.org/1999/xlink" content-type="doi" xlink:type="simple">10.3897/zookeys.899.47070.figure11</object-id><object-id xmlns:xlink="http://www.w3.org/1999/xlink" content-type="zenodo_dep_id" xlink:type="simple">3578787</object-id><object-id xmlns:xlink="http://www.w3.org/1999/xlink" content-type="arpha" xlink:type="simple">FBCDB7C7-4C31-58D2-9B43-86D5F9371BE2</object-id><label>Figure 11.</label><caption><p><italic><tp:taxon-name><tp:taxon-name-part taxon-name-part-type="genus" reg="Pusillolucina">Pusillolucina</tp:taxon-name-part> <tp:taxon-name-part taxon-name-part-type="species" reg="africana">africana</tp:taxon-name-part></tp:taxon-name></italic> sp. nov. Mozambique, Inhaca Island, Baia Campessuane, 3–4 m, INHACA stn MD1. <bold>B–O</bold> Paratypes (<named-content xmlns:xlink="http://www.w3.org/1999/xlink" content-type="dwc:institutional_code" xlink:type="simple">MNHN</named-content>-IM-2000-35108). <bold>A</bold> Holotype (<named-content xmlns:xlink="http://www.w3.org/1999/xlink" content-type="dwc:institutional_code" xlink:type="simple">MNHN</named-content>-IM-2000-35107), L 2.3 mm <bold>B</bold> paratype exterior left valve, L 2.1 mm <bold>C</bold> interior of left valve, L 2.1 mm <bold>D</bold> interior right valve, L 1.9 mm <bold>E</bold> exterior right valve, L 2.2 mm <bold>F</bold> exterior left valve, L 2.2 mm <bold>G</bold> exterior of left valve, L 2.2 mm <bold>H</bold> dorsal view, L 2.4 mm <bold>I</bold> interior of left valve, L 2.1 mm <bold>J</bold> interior of right valve, L 2.1 mm <bold>K</bold> interior of right valve, L 2.1 mm <bold>L–N</bold> detail of hinges of <bold>I, J, K</bold>. <bold>O</bold> Protoconch. Scale bar: 50 µm (<bold>O</bold>).</p></caption><graphic xmlns:xlink="http://www.w3.org/1999/xlink" xlink:href="zookeys-899-109-g011.jpg" position="float" orientation="portrait" xlink:type="simple" id="oo_364618.jpg"><uri content-type="original_file" xlink:type="simple">https://binary.pensoft.net/fig/364618</uri></graphic></fig></tp:treatment-sec></tp:taxon-treatment>
