# Supplementary material for: Unloved, paraphyletic or misplaced: new genera and species of small to minute lucinid bivalves and their relationships (Bivalvia, Lucinidae)
Source: Zookeys. 2019 Dec 12;899:109–40. doi: 10.3897/zookeys.899.47070 (PMC6926428; doi:10.3897/zookeys.899.47070)
Supplement: XML Treatment for Pusillolucina biritika [file zookeys.899.47070-treatment12.xml]

<!DOCTYPE tp:taxon-treatment
  PUBLIC "-//TaxonX//DTD Taxonomic Treatment Publishing DTD v0 20100105//EN" "tax-treatment-NSO.dtd">
<tp:taxon-treatment xmlns:tp="http://www.plazi.org/taxpub"><tp:treatment-meta><kwd-group><label>Taxon classification</label><kwd><named-content xmlns:xlink="http://www.w3.org/1999/xlink" content-type="kingdom">Animalia</named-content></kwd><kwd><named-content xmlns:xlink="http://www.w3.org/1999/xlink" content-type="order">Lucinida</named-content></kwd><kwd><named-content xmlns:xlink="http://www.w3.org/1999/xlink" content-type="family">Lucinidae</named-content></kwd></kwd-group><mixed-citation publication-type="journal"><person-group><name><surname>Taylor</surname><given-names>John D.</given-names></name><name><surname>Glover</surname><given-names>Emily A.</given-names></name></person-group><article-title>Unloved, paraphyletic or misplaced: new genera and species of small to minute lucinid bivalves and their relationships (<tp:taxon-name><tp:taxon-name-part taxon-name-part-type="class">Bivalvia</tp:taxon-name-part></tp:taxon-name>, <tp:taxon-name><tp:taxon-name-part taxon-name-part-type="family">Lucinidae</tp:taxon-name-part></tp:taxon-name>)</article-title><source>Zookeys</source><day>12</day><month>12</month><year>2019</year><volume>899</volume><fpage>109</fpage><lpage>140</lpage><pub-id pub-id-type="doi">10.3897/zookeys.899.47070</pub-id></mixed-citation></tp:treatment-meta><tp:nomenclature><tp:taxon-name><object-id xmlns:xlink="http://www.w3.org/1999/xlink" content-type="arpha" xlink:type="simple">8134EE37-2602-5F60-AD98-23D16336A64C</object-id>
                <tp:taxon-name-part taxon-name-part-type="genus" reg="Pusillolucina">Pusillolucina</tp:taxon-name-part>
                <tp:taxon-name-part taxon-name-part-type="species" reg="biritika">biritika</tp:taxon-name-part>
                <object-id xmlns:xlink="http://www.w3.org/1999/xlink" content-type="zoobank" xlink:type="simple">http://zoobank.org/FBD2E714-389D-4B91-BE1A-8BCB5820ACE9</object-id>
              </tp:taxon-name><tp:taxon-status xmlns:xlink="http://www.w3.org/1999/xlink" xlink:type="simple">sp. nov.</tp:taxon-status><xref ref-type="fig" rid="F12">Fig. 12</xref></tp:nomenclature><tp:treatment-sec sec-type="type material" id="SECID0EHXBI"><title>Type material.</title><p><bold><italic>Holotype</italic></bold>: <named-content xmlns:xlink="http://www.w3.org/1999/xlink" content-type="dwc:institutional_code" xlink:type="simple">MNHN</named-content>-IM-2000-35109 1.1 mm, <bold><italic>Paratypes</italic></bold>: <named-content xmlns:xlink="http://www.w3.org/1999/xlink" content-type="dwc:institutional_code" xlink:type="simple">MNHN</named-content>-IM-2000-35110, <named-content xmlns:xlink="http://www.w3.org/1999/xlink" content-type="dwc:institutional_code" xlink:type="simple">MNHN</named-content>-IM-2000-35111, <named-content xmlns:xlink="http://www.w3.org/1999/xlink" content-type="dwc:institutional_code" xlink:type="simple">MNHN</named-content>-IM-2000-35181, <named-content xmlns:xlink="http://www.w3.org/1999/xlink" content-type="dwc:institutional_code" xlink:type="simple">NHMUK</named-content> 20191084 lengths 1.1–1.5 mm.</p></tp:treatment-sec><tp:treatment-sec sec-type="type locality" id="SECID0E4YBI"><title>Type locality.</title><p><bold><italic>Holotype</italic></bold>: South Madagascar east of Cap Antsirabe, 49–52 m, ATIMO-VATAE stn TP11, <named-content xmlns:xlink="http://www.w3.org/1999/xlink" content-type="dwc:verbatimCoordinates" xlink:type="simple"><named-content content-type="geo-json" specific-use="{&#34;type&#34;:&#34;Point&#34;,&#34;coordinates&#34;:[47.021667,-25.046667]}" id="NCID0ELZBI" xlink:type="simple">25°02.8'S, 47°01.3'E</named-content></named-content>. 06MAY2010 (<named-content xmlns:xlink="http://www.w3.org/1999/xlink" content-type="dwc:institutional_code" xlink:type="simple">MNHN</named-content>-IM-2000-35109).</p><p><bold><italic>Paratypes</italic></bold>: South Madagascar east of Cap Antsirabe, 49–52 m, ATIMO-VATAE stn TP11, <named-content xmlns:xlink="http://www.w3.org/1999/xlink" content-type="dwc:verbatimCoordinates" xlink:type="simple"><named-content content-type="geo-json" specific-use="{&#34;type&#34;:&#34;Point&#34;,&#34;coordinates&#34;:[47.021667,-25.046667]}" id="NCID0EC1BI" xlink:type="simple">25°02.8'S, 47°01.3'E</named-content></named-content>. 06MAY2010 (<named-content xmlns:xlink="http://www.w3.org/1999/xlink" content-type="dwc:institutional_code" xlink:type="simple">MNHN</named-content>-IM-2000-35181 5 v).</p><p>South Madagascar off Baie Fort-Dauphin 54–56 m, ATIMO-VATAE stn TP18, <named-content xmlns:xlink="http://www.w3.org/1999/xlink" content-type="dwc:verbatimCoordinates" xlink:type="simple"><named-content content-type="geo-json" specific-use="{&#34;type&#34;:&#34;Point&#34;,&#34;coordinates&#34;:[47.050722,-25.040000]}" id="NCID0EU1BI" xlink:type="simple">25°02.4'S, 47°03.2.6'E</named-content></named-content>, 11MAY2010 (<named-content xmlns:xlink="http://www.w3.org/1999/xlink" content-type="dwc:institutional_code" xlink:type="simple">MNHN</named-content>-IM-2000-35110 6 <abbrev xmlns:xlink="http://www.w3.org/1999/xlink" xlink:title="complete shell both valves" id="ABBRID0EB2BI" xlink:type="simple">sh</abbrev>, 9 v. <named-content xmlns:xlink="http://www.w3.org/1999/xlink" content-type="dwc:institutional_code" xlink:type="simple">NHMUK</named-content> 20191084 1 <abbrev xmlns:xlink="http://www.w3.org/1999/xlink" xlink:title="complete shell both valves" id="ABBRID0EN2BI" xlink:type="simple">sh</abbrev>, 2 v).</p><p>Northwest Madagascar, S of Cap St Sébastien, 42–44 m, MIRIKY stn DW3202, <named-content xmlns:xlink="http://www.w3.org/1999/xlink" content-type="dwc:verbatimCoordinates" xlink:type="simple"><named-content content-type="geo-json" specific-use="{&#34;type&#34;:&#34;Point&#34;,&#34;coordinates&#34;:[48.831667,-12.593333]}" id="NCID0EW2BI" xlink:type="simple">12°35.6'S, 48°49.9'E</named-content></named-content>, 29JUN2009 (<named-content xmlns:xlink="http://www.w3.org/1999/xlink" content-type="dwc:institutional_code" xlink:type="simple">MNHN</named-content>-IM-2000-35111 6 v).</p></tp:treatment-sec><tp:treatment-sec sec-type="etymology" id="SECID0ED3BI"><title>Etymology.</title><p>Biritika, meaning extremely small in Malagasy. Used as a noun in apposition.</p></tp:treatment-sec><tp:treatment-sec sec-type="diagnosis" id="SECID0EI3BI"><title>Diagnosis.</title><p><italic><tp:taxon-name><tp:taxon-name-part taxon-name-part-type="genus" reg="Pusillolucina">Pusillolucina</tp:taxon-name-part></tp:taxon-name></italic> with posterior lateral teeth divided into three cusps and sockets.</p></tp:treatment-sec><tp:treatment-sec sec-type="description" id="SECID0EV3BI"><title>Description.</title><p>Very small, L 1.5 mm, sub-ovate, longer than high, umbones prominent. Sculpture of fine commarginal lamellae crossed at anterior and posterior by low, rounded, radial ribs, juvenile shells with commarginal lamellae only. Some lamellae extended as scales along posterior dorsal margin. Lunule long, lanceolate. Ligament short internal on short resilifer. Hinge: <abbrev xmlns:xlink="http://www.w3.org/1999/xlink" xlink:title="right valve" id="ABBRID0E23BI" xlink:type="simple">RV</abbrev> with single cardinal tooth and single anterior lateral tooth, posterior lateral tooth short, divided into three cusps, <abbrev xmlns:xlink="http://www.w3.org/1999/xlink" xlink:title="left valve" id="ABBRID0E63BI" xlink:type="simple">LV</abbrev> with two cardinal teeth the posterior-most thin, posterior lateral tooth with three sockets for cusps of the right valve. Anterior adductor muscle scar short, barely detached from pallial line, posterior scar ovate. Pallial line entire. Shell margin coarsely crenulate, more strongly to anterior and posterior.</p><fig id="F12" position="float" orientation="portrait"><object-id xmlns:xlink="http://www.w3.org/1999/xlink" content-type="doi" xlink:type="simple">10.3897/zookeys.899.47070.figure12</object-id><object-id xmlns:xlink="http://www.w3.org/1999/xlink" content-type="zenodo_dep_id" xlink:type="simple">3578789</object-id><object-id xmlns:xlink="http://www.w3.org/1999/xlink" content-type="arpha" xlink:type="simple">16262B2B-B296-53C1-8EE3-31C7713076AB</object-id><label>Figure 12.</label><caption><p><italic><tp:taxon-name><tp:taxon-name-part taxon-name-part-type="genus" reg="Pusillolucina">Pusillolucina</tp:taxon-name-part> <tp:taxon-name-part taxon-name-part-type="species" reg="biritika">biritika</tp:taxon-name-part></tp:taxon-name></italic> sp. nov. <bold>A, B</bold> South Madagascar east of Cap Antsirabe, 49–52 m, ATIMO-VATAE stn TP11, <named-content xmlns:xlink="http://www.w3.org/1999/xlink" content-type="dwc:verbatimCoordinates" xlink:type="simple"><named-content content-type="geo-json" specific-use="{&#34;type&#34;:&#34;Point&#34;,&#34;coordinates&#34;:[47.021667,-25.046667]}" id="NCID0E24BI" xlink:type="simple">25°02.8'S, 47°01.3'E</named-content></named-content>. (<named-content xmlns:xlink="http://www.w3.org/1999/xlink" content-type="dwc:institutional_code" xlink:type="simple">MNHN</named-content>) <bold>C–E, L, M</bold> South Madagascar off Baie Fort-Dauphin 54–56 m, ATIMO-VATAE stn TP18, <named-content xmlns:xlink="http://www.w3.org/1999/xlink" content-type="dwc:verbatimCoordinates" xlink:type="simple"><named-content content-type="geo-json" specific-use="{&#34;type&#34;:&#34;Point&#34;,&#34;coordinates&#34;:[47.054333,-25.040833]}" id="NCID0EN5BI" xlink:type="simple">25°02.45'S, 47°03.26'E</named-content></named-content> (<named-content xmlns:xlink="http://www.w3.org/1999/xlink" content-type="dwc:institutional_code" xlink:type="simple">MNHN</named-content>) <bold>F–K</bold> Northwest Madagascar, S of Cap St Sébastien, 42–44 m, MIRIKY stn DW3202, <named-content xmlns:xlink="http://www.w3.org/1999/xlink" content-type="dwc:verbatimCoordinates" xlink:type="simple"><named-content content-type="geo-json" specific-use="{&#34;type&#34;:&#34;Point&#34;,&#34;coordinates&#34;:[48.831667,-12.593333]}" id="NCID0E65BI" xlink:type="simple">12°35.6'S, 48°49.9'E</named-content></named-content> (<named-content xmlns:xlink="http://www.w3.org/1999/xlink" content-type="dwc:institutional_code" xlink:type="simple">MNHN</named-content>). <bold>A</bold> Holotype, stn TP11 (<named-content xmlns:xlink="http://www.w3.org/1999/xlink" content-type="dwc:institutional_code" xlink:type="simple">MNHN</named-content>-IM-2000-35109), L 1.1 mm <bold>B</bold> paratype stn TP11 (<named-content xmlns:xlink="http://www.w3.org/1999/xlink" content-type="dwc:institutional_code" xlink:type="simple">MNHN</named-content>-IM-2000-35181) L 1.5 mm <bold>C</bold> paratype stn TP18 (<named-content xmlns:xlink="http://www.w3.org/1999/xlink" content-type="dwc:institutional_code" xlink:type="simple">MNHN</named-content>-IM-2000-35110) exterior of left valve, L 1.3 mm <bold>D</bold> paratype stn TP18 (<named-content xmlns:xlink="http://www.w3.org/1999/xlink" content-type="dwc:institutional_code" xlink:type="simple">MNHN</named-content>-IM-2000-35110) interior of right valve, L 1.3 mm <bold>E</bold> paratype stn TP18 (<named-content xmlns:xlink="http://www.w3.org/1999/xlink" content-type="dwc:institutional_code" xlink:type="simple">MNHN</named-content>-IM-2000-35110) exterior of left valve L 1.5 mm <bold>F</bold> paratype stn DW3202 (<named-content xmlns:xlink="http://www.w3.org/1999/xlink" content-type="dwc:institutional_code" xlink:type="simple">MNHN</named-content>-IM-2000-35111). exterior of right valve L 1.4 mm <bold>G</bold> paratype stn DW3202 (<named-content xmlns:xlink="http://www.w3.org/1999/xlink" content-type="dwc:institutional_code" xlink:type="simple">MNHN</named-content>-IM-2000-35111). exterior of right valve L 1.1 mm <bold>H</bold> paratype stn DW3202 (<named-content xmlns:xlink="http://www.w3.org/1999/xlink" content-type="dwc:institutional_code" xlink:type="simple">MNHN</named-content>-IM-2000-35111) interior of left valve L1.4 mm <bold>I</bold> paratype stn DW3202 (<named-content xmlns:xlink="http://www.w3.org/1999/xlink" content-type="dwc:institutional_code" xlink:type="simple">MNHN</named-content>-IM-2000-35111) interior of right valve L 1.3 mm <bold>J, K</bold> detail of hinge teeth of <bold>H</bold> and <bold>I</bold>. <bold>L, M</bold> Paratype TP18 (<named-content xmlns:xlink="http://www.w3.org/1999/xlink" content-type="dwc:institutional_code" xlink:type="simple">MNHN</named-content>-IM-2000-35110) exterior of left valve and interior of right valve L 1.2 mm.</p></caption><graphic xmlns:xlink="http://www.w3.org/1999/xlink" xlink:href="zookeys-899-109-g012.jpg" position="float" orientation="portrait" xlink:type="simple" id="oo_364619.jpg"><uri content-type="original_file" xlink:type="simple">https://binary.pensoft.net/fig/364619</uri></graphic></fig></tp:treatment-sec></tp:taxon-treatment>
