# Supplementary material for: Unloved, paraphyletic or misplaced: new genera and species of small to minute lucinid bivalves and their relationships (Bivalvia, Lucinidae)
Source: Zookeys. 2019 Dec 12;899:109–40. doi: 10.3897/zookeys.899.47070 (PMC6926428; doi:10.3897/zookeys.899.47070)
Supplement: XML Treatment for Notocina [file zookeys.899.47070-treatment13.xml]

<!DOCTYPE tp:taxon-treatment
  PUBLIC "-//TaxonX//DTD Taxonomic Treatment Publishing DTD v0 20100105//EN" "tax-treatment-NSO.dtd">
<tp:taxon-treatment xmlns:tp="http://www.plazi.org/taxpub"><tp:treatment-meta><kwd-group><label>Taxon classification</label><kwd><named-content xmlns:xlink="http://www.w3.org/1999/xlink" content-type="kingdom">Animalia</named-content></kwd><kwd><named-content xmlns:xlink="http://www.w3.org/1999/xlink" content-type="order">Lucinida</named-content></kwd><kwd><named-content xmlns:xlink="http://www.w3.org/1999/xlink" content-type="family">Lucinidae</named-content></kwd></kwd-group><mixed-citation publication-type="journal"><person-group><name><surname>Taylor</surname><given-names>John D.</given-names></name><name><surname>Glover</surname><given-names>Emily A.</given-names></name></person-group><article-title>Unloved, paraphyletic or misplaced: new genera and species of small to minute lucinid bivalves and their relationships (<tp:taxon-name><tp:taxon-name-part taxon-name-part-type="class">Bivalvia</tp:taxon-name-part></tp:taxon-name>, <tp:taxon-name><tp:taxon-name-part taxon-name-part-type="family">Lucinidae</tp:taxon-name-part></tp:taxon-name>)</article-title><source>Zookeys</source><day>12</day><month>12</month><year>2019</year><volume>899</volume><fpage>109</fpage><lpage>140</lpage><pub-id pub-id-type="doi">10.3897/zookeys.899.47070</pub-id></mixed-citation></tp:treatment-meta><tp:nomenclature><tp:taxon-name><object-id xmlns:xlink="http://www.w3.org/1999/xlink" content-type="arpha" xlink:type="simple">762A9A23-09E3-5D41-AEDD-0D89BBD4B913</object-id>
                <tp:taxon-name-part taxon-name-part-type="genus" reg="Notocina">Notocina</tp:taxon-name-part>
                <object-id xmlns:xlink="http://www.w3.org/1999/xlink" content-type="zoobank" xlink:type="simple">http://zoobank.org/50070A53-D987-4091-958E-35BB99DE91A4</object-id>
              </tp:taxon-name><tp:taxon-status xmlns:xlink="http://www.w3.org/1999/xlink" xlink:type="simple">gen. nov.</tp:taxon-status></tp:nomenclature><tp:treatment-sec sec-type="type species" id="SECID0E5DCI"><title>Type species.</title><p><italic><tp:taxon-name><tp:taxon-name-part taxon-name-part-type="genus" reg="Epicodakia">Epicodakia</tp:taxon-name-part> <tp:taxon-name-part taxon-name-part-type="species" reg="falklandica">falklandica</tp:taxon-name-part></tp:taxon-name></italic> Dell, 1964. Here designated.</p></tp:treatment-sec><tp:treatment-sec sec-type="diagnosis" id="SECID0EPECI"><title>Diagnosis.</title><p>Small (L to 3 mm), sub-ovoid, slightly longer than high. Umbones prominent. Posterior dorsal margin straight. Sculpture of low, rounded, commarginal lamellae with poorly defined fine radial ribs to anterior and posterior. Microsculpture densely punctate. Ligament short, protrudes above dorsal margin. Lunule broadly lanceolate. Hinge line narrow, left valve with two small cardinal teeth and anterior and posterior lateral teeth. Right valve with single, slightly bifid cardinal tooth and anterior and posterior lateral teeth. Anterior adductor muscle scar short, slightly detached from pallial line, inner shell margin finely denticulate.</p></tp:treatment-sec><tp:treatment-sec sec-type="etymology" id="SECID0EUECI"><title>Etymology.</title><p><italic>notos</italic> in Greek meaning south, -<italic>cina</italic> as an abbreviation of <italic>Lucina</italic>. In reference to the southern Atlantic distribution. Female gender.</p></tp:treatment-sec><tp:treatment-sec sec-type="remarks" id="SECID0EAFCI"><title>Remarks.</title><p><xref ref-type="bibr" rid="B13">Dell (1964)</xref> placed <italic><tp:taxon-name><tp:taxon-name-part taxon-name-part-type="genus" reg="Notocina">N.</tp:taxon-name-part> <tp:taxon-name-part taxon-name-part-type="species" reg="falklandica">falklandica</tp:taxon-name-part></tp:taxon-name></italic> in <italic><tp:taxon-name><tp:taxon-name-part taxon-name-part-type="genus" reg="Epicodakia">Epicodakia</tp:taxon-name-part></tp:taxon-name></italic> (type species <italic><tp:taxon-name><tp:taxon-name-part taxon-name-part-type="genus" reg="Epicodakia">E.</tp:taxon-name-part> <tp:taxon-name-part taxon-name-part-type="species" reg="consettiana">consettiana</tp:taxon-name-part></tp:taxon-name></italic> Iredale, 1930) because of some similarity of hinge teeth and sculpture. He remarked that only two species of <italic><tp:taxon-name><tp:taxon-name-part taxon-name-part-type="genus" reg="Epicodakia">Epicodakia</tp:taxon-name-part></tp:taxon-name></italic> were known (<italic><tp:taxon-name><tp:taxon-name-part taxon-name-part-type="genus" reg="Epicodakia">E.</tp:taxon-name-part> <tp:taxon-name-part taxon-name-part-type="species" reg="consettiana">consettiana</tp:taxon-name-part></tp:taxon-name></italic> Iredale, 1930 and <italic><tp:taxon-name><tp:taxon-name-part taxon-name-part-type="genus" reg="Epicodakia">E.</tp:taxon-name-part> <tp:taxon-name-part taxon-name-part-type="species" reg="neozelanica">neozelanica</tp:taxon-name-part></tp:taxon-name></italic> Powell, 1937) but since then a number of other species from the Indo-West Pacific, Western Atlantic and Eastern Pacific have been classified in the genus (<xref ref-type="bibr" rid="B19">Glover and Taylor 2007</xref>; <xref ref-type="bibr" rid="B20">2016</xref>; <xref ref-type="bibr" rid="B50">Taylor et al. 2016</xref>; MolluscaBase). Molecular analyses place <italic><tp:taxon-name><tp:taxon-name-part taxon-name-part-type="genus" reg="Epicodakia">Epicodakia</tp:taxon-name-part></tp:taxon-name></italic> in the subfamily <tp:taxon-name><tp:taxon-name-part taxon-name-part-type="subfamily">Codakiinae</tp:taxon-name-part></tp:taxon-name>, close to <italic><tp:taxon-name><tp:taxon-name-part taxon-name-part-type="genus" reg="Ctena">Ctena</tp:taxon-name-part></tp:taxon-name></italic> species (<xref ref-type="bibr" rid="B50">Taylor et al. 2016</xref>). Inclusion of ‘<tp:taxon-name><tp:taxon-name-part taxon-name-part-type="genus" reg="Epicodakia">Epicodakia</tp:taxon-name-part></tp:taxon-name>’ <tp:taxon-name><tp:taxon-name-part taxon-name-part-type="genus" reg="Epicodakia"/><tp:taxon-name-part taxon-name-part-type="species" reg="falklandica">falklandica</tp:taxon-name-part></tp:taxon-name> indicates it belongs in the subfamily <tp:taxon-name><tp:taxon-name-part taxon-name-part-type="subfamily">Lucininae</tp:taxon-name-part></tp:taxon-name> in a well-supported position as a sister species to <italic><tp:taxon-name><tp:taxon-name-part taxon-name-part-type="genus" reg="Troendleina">Troendleina</tp:taxon-name-part> <tp:taxon-name-part taxon-name-part-type="species" reg="suluensis">suluensis</tp:taxon-name-part></tp:taxon-name></italic> Glover &amp; Taylor, 2106 from 150–600 m in the Sulu Sea. <italic><tp:taxon-name><tp:taxon-name-part taxon-name-part-type="genus" reg="Troendleina">Troendleina</tp:taxon-name-part></tp:taxon-name></italic> includes three described species, all from deeper water; <italic><tp:taxon-name><tp:taxon-name-part taxon-name-part-type="genus" reg="Troendleina">T.</tp:taxon-name-part> <tp:taxon-name-part taxon-name-part-type="species" reg="marquesana">marquesana</tp:taxon-name-part></tp:taxon-name></italic> Cosel &amp; Bouchet, 2008 from the Marquesas Islands, <italic><tp:taxon-name><tp:taxon-name-part taxon-name-part-type="genus" reg="Troendleina">T.</tp:taxon-name-part> <tp:taxon-name-part taxon-name-part-type="species" reg="musculator">musculator</tp:taxon-name-part></tp:taxon-name></italic> Cosel &amp; Bouchet, 2008 from the Solomon Islands and <italic><tp:taxon-name><tp:taxon-name-part taxon-name-part-type="genus" reg="Troendleina">T.</tp:taxon-name-part> <tp:taxon-name-part taxon-name-part-type="species" reg="suluensis">suluensis</tp:taxon-name-part></tp:taxon-name></italic> Glover &amp; Taylor, 2016 from the Philippines and we are aware of further undescribed species. There is no close similarity of <italic><tp:taxon-name><tp:taxon-name-part taxon-name-part-type="genus" reg="Troendleina">Troendleina</tp:taxon-name-part></tp:taxon-name></italic> to <italic><tp:taxon-name><tp:taxon-name-part taxon-name-part-type="genus" reg="Epicodakia">E.</tp:taxon-name-part> <tp:taxon-name-part taxon-name-part-type="species" reg="falklandica">falklandica</tp:taxon-name-part></tp:taxon-name></italic> in shell characters: species of the former are larger with lengths of 30–40 mm, a sculpture of growth increments with fine radial threads, small cardinal teeth, obscure or absent lateral teeth, and a finely dentate inner shell margin. <italic><tp:taxon-name><tp:taxon-name-part taxon-name-part-type="genus" reg="Notocina">Notocina</tp:taxon-name-part> <tp:taxon-name-part taxon-name-part-type="species" reg="falklandica">falklandica</tp:taxon-name-part></tp:taxon-name></italic> has some similarity to <italic><tp:taxon-name><tp:taxon-name-part taxon-name-part-type="genus" reg="Parvilucina">Parvilucina</tp:taxon-name-part></tp:taxon-name></italic> species in size and shell characters but is not closely aligned in molecular trees. Another unusual small species <italic><tp:taxon-name><tp:taxon-name-part taxon-name-part-type="genus" reg="Guyanella">Guyanella</tp:taxon-name-part> <tp:taxon-name-part taxon-name-part-type="species" reg="clenchi">clenchi</tp:taxon-name-part></tp:taxon-name></italic> from the southern Caribbean (<xref ref-type="bibr" rid="B50">Taylor et al. 2016</xref>) is similar to <italic><tp:taxon-name><tp:taxon-name-part taxon-name-part-type="genus" reg="Notocina">Notocina</tp:taxon-name-part> <tp:taxon-name-part taxon-name-part-type="species" reg="falklandica">falklandica</tp:taxon-name-part></tp:taxon-name></italic> in size but differs in having a distinctive internal ligament and lacks any radial sculpture. Neither <italic><tp:taxon-name><tp:taxon-name-part taxon-name-part-type="genus" reg="Troendleina">Troendleina</tp:taxon-name-part></tp:taxon-name></italic>, <italic><tp:taxon-name><tp:taxon-name-part taxon-name-part-type="genus" reg="Parvilucina">Parvilucina</tp:taxon-name-part></tp:taxon-name></italic> nor <italic><tp:taxon-name><tp:taxon-name-part taxon-name-part-type="genus" reg="Guyanella">Guyanella</tp:taxon-name-part></tp:taxon-name></italic> species possess the punctate microsculpture that occurs in <italic><tp:taxon-name><tp:taxon-name-part taxon-name-part-type="genus" reg="Notocina">N.</tp:taxon-name-part> <tp:taxon-name-part taxon-name-part-type="species" reg="falklandica">falklandica</tp:taxon-name-part></tp:taxon-name></italic> and sporadically amongst other <tp:taxon-name><tp:taxon-name-part taxon-name-part-type="family">Lucinidae</tp:taxon-name-part></tp:taxon-name> including species of <tp:taxon-name><tp:taxon-name-part taxon-name-part-type="subfamily">Myrteinae</tp:taxon-name-part></tp:taxon-name>, some <italic><tp:taxon-name><tp:taxon-name-part taxon-name-part-type="genus" reg="Ctena">Ctena</tp:taxon-name-part></tp:taxon-name></italic>, <italic><tp:taxon-name><tp:taxon-name-part taxon-name-part-type="genus" reg="Epicodakia">Epicodakia</tp:taxon-name-part></tp:taxon-name></italic> and <italic><tp:taxon-name><tp:taxon-name-part taxon-name-part-type="genus" reg="Codakia">Codakia</tp:taxon-name-part></tp:taxon-name></italic> species (<tp:taxon-name><tp:taxon-name-part taxon-name-part-type="subfamily">Codakiinae</tp:taxon-name-part></tp:taxon-name>) and <italic><tp:taxon-name><tp:taxon-name-part taxon-name-part-type="genus" reg="Funafutia">Funafutia</tp:taxon-name-part> <tp:taxon-name-part taxon-name-part-type="species" reg="levukana">levukana</tp:taxon-name-part></tp:taxon-name></italic> (<tp:taxon-name><tp:taxon-name-part taxon-name-part-type="subfamily">Lucininae</tp:taxon-name-part></tp:taxon-name>) (<xref ref-type="bibr" rid="B20">Glover and Taylor 2016</xref>).</p></tp:treatment-sec><ref-list><ref id="B13"><mixed-citation xmlns:xlink="http://www.w3.org/1999/xlink" xlink:type="simple"><person-group><name name-style="western"><surname>Dell</surname><given-names>RK</given-names></name></person-group> (<year>1964</year>) <article-title>Antarctic and sub Antarctic <tp:taxon-name><tp:taxon-name-part taxon-name-part-type="phylum">Mollusca</tp:taxon-name-part></tp:taxon-name>: <tp:taxon-name><tp:taxon-name-part taxon-name-part-type="class">Amphineura</tp:taxon-name-part></tp:taxon-name>, <tp:taxon-name><tp:taxon-name-part taxon-name-part-type="class">Scaphopoda</tp:taxon-name-part></tp:taxon-name> and <tp:taxon-name><tp:taxon-name-part taxon-name-part-type="class">Bivalvia</tp:taxon-name-part></tp:taxon-name>.</article-title><source>Discovery Reports</source><volume>33</volume>: <fpage>93</fpage>–<lpage>250</lpage>.</mixed-citation></ref><ref id="B19"><mixed-citation xmlns:xlink="http://www.w3.org/1999/xlink" xlink:type="simple"><person-group><name name-style="western"><surname>Glover</surname><given-names>EA</given-names></name><name name-style="western"><surname>Taylor</surname><given-names>JD</given-names></name></person-group> (<year>2007</year>) <article-title>Diversity of chemosymbiotic bivalves on coral reefs: <tp:taxon-name><tp:taxon-name-part taxon-name-part-type="family">Lucinidae</tp:taxon-name-part></tp:taxon-name> of New Caledonia and Lifou (<tp:taxon-name><tp:taxon-name-part taxon-name-part-type="phylum">Mollusca</tp:taxon-name-part></tp:taxon-name>, <tp:taxon-name><tp:taxon-name-part taxon-name-part-type="class">Bivalvia</tp:taxon-name-part></tp:taxon-name>).</article-title><source>Zoosystema</source><volume>29</volume>: <fpage>109</fpage>–<lpage>181</lpage>.</mixed-citation></ref><ref id="B20"><mixed-citation xmlns:xlink="http://www.w3.org/1999/xlink" xlink:type="simple"><person-group><name name-style="western"><surname>Glover</surname><given-names>EA</given-names></name><name name-style="western"><surname>Taylor</surname><given-names>JD</given-names></name></person-group> (<year>2016</year>) <article-title><tp:taxon-name><tp:taxon-name-part taxon-name-part-type="family">Lucinidae</tp:taxon-name-part></tp:taxon-name> of the Philippines: highest known diversity and ubiquity of chemosymbiotic bivalves from intertidal to bathyal depths (<tp:taxon-name><tp:taxon-name-part taxon-name-part-type="phylum">Mollusca</tp:taxon-name-part></tp:taxon-name>: <tp:taxon-name><tp:taxon-name-part taxon-name-part-type="class">Bivalvia</tp:taxon-name-part></tp:taxon-name>).</article-title> In: <person-group><name name-style="western"><surname>Héros</surname><given-names>V</given-names></name><name name-style="western"><surname>Strong</surname><given-names>E</given-names></name><name name-style="western"><surname>Bouchet</surname><given-names>P</given-names></name></person-group> (<role>Eds</role>) <issue-title>Tropical Deep-Sea Benthos, volume 29.</issue-title><source>Mémoires du Muséum national d’Histoire naturelle</source><volume>20</volume>: <fpage>865</fpage>–<lpage>234</lpage>.</mixed-citation></ref><ref id="B50"><mixed-citation xmlns:xlink="http://www.w3.org/1999/xlink" xlink:type="simple"><person-group><name name-style="western"><surname>Taylor</surname><given-names>JD</given-names></name><name name-style="western"><surname>Glover</surname><given-names>EA</given-names></name><name name-style="western"><surname>Smith</surname><given-names>L</given-names></name><name name-style="western"><surname>Ikebe</surname><given-names>C</given-names></name><name name-style="western"><surname>Williams</surname><given-names>ST</given-names></name></person-group> (<year>2016</year>) New molecular phylogeny of <tp:taxon-name><tp:taxon-name-part taxon-name-part-type="family">Lucinidae</tp:taxon-name-part></tp:taxon-name>: increased taxon base with focus on tropical western Atlantic species (<tp:taxon-name><tp:taxon-name-part taxon-name-part-type="phylum">Mollusca</tp:taxon-name-part></tp:taxon-name>: <tp:taxon-name><tp:taxon-name-part taxon-name-part-type="class">Bivalvia</tp:taxon-name-part></tp:taxon-name>). Zootaxa 4196: 381. <ext-link xlink:type="simple" ext-link-type="doi" xlink:href="10.11646/zootaxa.4196.3.2">https://doi.org/10.11646/zootaxa.4196.3.2</ext-link></mixed-citation></ref></ref-list></tp:taxon-treatment>
