# Supplementary material for: Unloved, paraphyletic or misplaced: new genera and species of small to minute lucinid bivalves and their relationships (Bivalvia, Lucinidae)
Source: Zookeys. 2019 Dec 12;899:109–40. doi: 10.3897/zookeys.899.47070 (PMC6926428; doi:10.3897/zookeys.899.47070)
Supplement: XML Treatment for Notocina falklandica [file zookeys.899.47070-treatment14.xml]

<!DOCTYPE tp:taxon-treatment
  PUBLIC "-//TaxonX//DTD Taxonomic Treatment Publishing DTD v0 20100105//EN" "tax-treatment-NSO.dtd">
<tp:taxon-treatment xmlns:tp="http://www.plazi.org/taxpub"><tp:treatment-meta><kwd-group><label>Taxon classification</label><kwd><named-content xmlns:xlink="http://www.w3.org/1999/xlink" content-type="kingdom">Animalia</named-content></kwd><kwd><named-content xmlns:xlink="http://www.w3.org/1999/xlink" content-type="order">Lucinida</named-content></kwd><kwd><named-content xmlns:xlink="http://www.w3.org/1999/xlink" content-type="family">Lucinidae</named-content></kwd></kwd-group><mixed-citation publication-type="journal"><person-group><name><surname>Taylor</surname><given-names>John D.</given-names></name><name><surname>Glover</surname><given-names>Emily A.</given-names></name></person-group><article-title>Unloved, paraphyletic or misplaced: new genera and species of small to minute lucinid bivalves and their relationships (<tp:taxon-name><tp:taxon-name-part taxon-name-part-type="class">Bivalvia</tp:taxon-name-part></tp:taxon-name>, <tp:taxon-name><tp:taxon-name-part taxon-name-part-type="family">Lucinidae</tp:taxon-name-part></tp:taxon-name>)</article-title><source>Zookeys</source><day>12</day><month>12</month><year>2019</year><volume>899</volume><fpage>109</fpage><lpage>140</lpage><pub-id pub-id-type="doi">10.3897/zookeys.899.47070</pub-id></mixed-citation></tp:treatment-meta><tp:nomenclature><tp:taxon-name><object-id xmlns:xlink="http://www.w3.org/1999/xlink" content-type="arpha" xlink:type="simple">1B041ECE-BBED-5C03-B853-0A7AC729E9EE</object-id>
                <tp:taxon-name-part taxon-name-part-type="genus" reg="Notocina">Notocina</tp:taxon-name-part>
                <tp:taxon-name-part taxon-name-part-type="species" reg="falklandica">falklandica</tp:taxon-name-part>
              </tp:taxon-name><tp:taxon-authority>(Dell, 1964)</tp:taxon-authority><xref ref-type="fig" rid="F13">Fig. 13</xref><tp:nomenclature-citation-list><tp:nomenclature-citation><tp:taxon-name>
                    <tp:taxon-name-part taxon-name-part-type="genus" reg="Epicodakia">Epicodakia</tp:taxon-name-part> <tp:taxon-name-part taxon-name-part-type="species" reg="falklandica">falklandica</tp:taxon-name-part></tp:taxon-name><comment>Dell, 1964: 206, fig. 4 (17, 18, 19).</comment></tp:nomenclature-citation></tp:nomenclature-citation-list></tp:nomenclature><tp:treatment-sec sec-type="type material" id="SECID0EZQCI"><title>Type material.</title><p><bold><italic>Holotype</italic></bold>: <named-content xmlns:xlink="http://www.w3.org/1999/xlink" content-type="dwc:institutional_code" xlink:type="simple">NHMUK</named-content> 1962857/1; <bold><italic>Paratypes</italic></bold>: <named-content xmlns:xlink="http://www.w3.org/1999/xlink" content-type="dwc:institutional_code" xlink:type="simple">NHMUK</named-content> 1962858/1; 1962859/1; 1962860/1; 1962861/2; 1962862/2.</p></tp:treatment-sec><tp:treatment-sec sec-type="type locality" id="SECID0EXRCI"><title>Type locality.</title><p>Off Falkland Islands, Discovery station WS 766. <named-content xmlns:xlink="http://www.w3.org/1999/xlink" content-type="dwc:verbatimCoordinates" xlink:type="simple"><named-content content-type="geo-json" specific-use="{&#34;type&#34;:&#34;Point&#34;,&#34;coordinates&#34;:[-60.091667,-44.966667]}" id="NCID0EASCI" xlink:type="simple">44°58'S, 60°05'30"W</named-content></named-content>, 545 m. Paratype depth range 105–219 m.</p></tp:treatment-sec><tp:treatment-sec sec-type="material" id="SECID0EFSCI"><title>Material examined.</title><p>South Georgia, <named-content xmlns:xlink="http://www.w3.org/1999/xlink" content-type="dwc:verbatimCoordinates" xlink:type="simple"><named-content content-type="geo-json" specific-use="{&#34;type&#34;:&#34;Point&#34;,&#34;coordinates&#34;:[-37.884940,-53.561108]}" id="NCID0EOSCI" xlink:type="simple">53.561108S, 37.88494W</named-content></named-content>, 221 m BIOPEARL cruise 1, 05.04.2006 sample B-06-1167. GenBank numbers: 18S KF741615, 28S KF741644, cyt b KF741675.</p></tp:treatment-sec><tp:treatment-sec sec-type="description" id="SECID0ETSCI"><title>Description.</title><p>Shells small, L 2–3 mm, ovoid, slightly longer than high. Umbones prominent. Posterior dorsal margin straight. Sculpture of low rounded commarginal lamellae with narrow interspaces. Faint radial ribs visible to anterior and posterior. Microsculpture of dense fine punctae (2–3 µm in diameter). Protoconch: <abbrev xmlns:xlink="http://www.w3.org/1999/xlink" xlink:title="protoconch 1 length" id="ABBRID0EZSCI" xlink:type="simple">P1</abbrev> = 188 µm, <abbrev xmlns:xlink="http://www.w3.org/1999/xlink" xlink:title="protoconch 1 length" id="ABBRID0E4SCI" xlink:type="simple">P1</abbrev> + <abbrev xmlns:xlink="http://www.w3.org/1999/xlink" xlink:title="protoconch 2 length" id="ABBRID0EBTCI" xlink:type="simple">P2</abbrev> = 242 µm, <abbrev xmlns:xlink="http://www.w3.org/1999/xlink" xlink:title="protoconch 2 length" id="ABBRID0EFTCI" xlink:type="simple">P2</abbrev> with fine growth increments (South Georgia shell). Ligament short, protruding above posterior dorsal margin (Fig. <xref ref-type="fig" rid="F13">13J</xref>), set in shallow nymph. Escutcheon well defined, smooth. Lunule slightly impressed, broadly lanceolate. Hinge line narrow, left valve with two small cardinal teeth and anterior and posterior lateral teeth. Right valve with single, slightly bifid cardinal tooth and anterior and posterior lateral teeth. Anterior adductor muscle scar short, barely detached from pallial line, posterior adductor scar ovoid. Pallial line entire. Inner shell margin finely denticulate.</p></tp:treatment-sec><tp:treatment-sec sec-type="distribution" id="SECID0ENTCI"><title>Distribution.</title><p><bold>South Atlantic</bold>: around Falkland Islands (<xref ref-type="bibr" rid="B13">Dell 1964</xref>), Argentina, outer continental shelf off Buenos Aires (<xref ref-type="bibr" rid="B43">Roux et al. 1993</xref>); Patagonia shelf, South Georgia, South Orkney Islands (<xref ref-type="bibr" rid="B53">Zelaya 2005</xref>). Depth range 100–545 m (distribution map at <ext-link xmlns:xlink="http://www.w3.org/1999/xlink" xlink:type="simple" ext-link-type="uri" xlink:href="https://www.gbif.org/species/6523387">https://www.gbif.org/species/6523387</ext-link>).</p><fig id="F13" position="float" orientation="portrait"><object-id xmlns:xlink="http://www.w3.org/1999/xlink" content-type="doi" xlink:type="simple">10.3897/zookeys.899.47070.figure13</object-id><object-id xmlns:xlink="http://www.w3.org/1999/xlink" content-type="zenodo_dep_id" xlink:type="simple">3578791</object-id><object-id xmlns:xlink="http://www.w3.org/1999/xlink" content-type="arpha" xlink:type="simple">CEA54B5E-CA14-5BDD-A3A5-BBC9641069DC</object-id><label>Figure 13.</label><caption><p><italic><tp:taxon-name><tp:taxon-name-part taxon-name-part-type="genus" reg="Notocina">Notocina</tp:taxon-name-part> <tp:taxon-name-part taxon-name-part-type="species" reg="falklandica">falklandica</tp:taxon-name-part></tp:taxon-name></italic> (Dell, 1964). <bold>A–D</bold> Holotype of <italic><tp:taxon-name><tp:taxon-name-part taxon-name-part-type="genus" reg="Epicodakia">Epicodakia</tp:taxon-name-part> <tp:taxon-name-part taxon-name-part-type="species" reg="falklandica">falklandica</tp:taxon-name-part></tp:taxon-name></italic> (<named-content xmlns:xlink="http://www.w3.org/1999/xlink" content-type="dwc:institutional_code" xlink:type="simple">NHMUK</named-content> 1962857/1) exterior and interior views of both valves, L 2.5 mm <bold>E–J</bold><italic><tp:taxon-name><tp:taxon-name-part taxon-name-part-type="genus" reg="Notocina">N.</tp:taxon-name-part> <tp:taxon-name-part taxon-name-part-type="species" reg="falklandica">falklandica</tp:taxon-name-part></tp:taxon-name></italic> paratype (<named-content xmlns:xlink="http://www.w3.org/1999/xlink" content-type="dwc:institutional_code" xlink:type="simple">NHMUK</named-content> 1962858) Falkland Islands, Discovery stn WS 214, 208 m <bold>E</bold> exterior of left valve, L 1.9 mm <bold>F, G</bold> interior of left and right valves, L 2.3 mm <bold>H</bold> dorsal view, L 1.9 mm <bold>I</bold> protoconch, arrow indicates boundary of <abbrev xmlns:xlink="http://www.w3.org/1999/xlink" xlink:title="protoconch 1 length" id="ABBRID0ELWCI" xlink:type="simple">P1</abbrev> and <abbrev xmlns:xlink="http://www.w3.org/1999/xlink" xlink:title="protoconch 2 length" id="ABBRID0EPWCI" xlink:type="simple">P2</abbrev><bold>J</bold> detail of <bold>E</bold> showing punctate microsculpture. Scale bar: 100 µm (<bold>I</bold>); 20 µm (<bold>J)</bold>.</p></caption><graphic xmlns:xlink="http://www.w3.org/1999/xlink" xlink:href="zookeys-899-109-g013.jpg" position="float" orientation="portrait" xlink:type="simple" id="oo_364620.jpg"><uri content-type="original_file" xlink:type="simple">https://binary.pensoft.net/fig/364620</uri></graphic></fig></tp:treatment-sec><ref-list><ref id="B13"><mixed-citation xmlns:xlink="http://www.w3.org/1999/xlink" xlink:type="simple"><person-group><name name-style="western"><surname>Dell</surname><given-names>RK</given-names></name></person-group> (<year>1964</year>) <article-title>Antarctic and sub Antarctic <tp:taxon-name><tp:taxon-name-part taxon-name-part-type="phylum">Mollusca</tp:taxon-name-part></tp:taxon-name>: <tp:taxon-name><tp:taxon-name-part taxon-name-part-type="class">Amphineura</tp:taxon-name-part></tp:taxon-name>, <tp:taxon-name><tp:taxon-name-part taxon-name-part-type="class">Scaphopoda</tp:taxon-name-part></tp:taxon-name> and <tp:taxon-name><tp:taxon-name-part taxon-name-part-type="class">Bivalvia</tp:taxon-name-part></tp:taxon-name>.</article-title><source>Discovery Reports</source><volume>33</volume>: <fpage>93</fpage>–<lpage>250</lpage>.</mixed-citation></ref><ref id="B43"><mixed-citation xmlns:xlink="http://www.w3.org/1999/xlink" xlink:type="simple"><person-group><name name-style="western"><surname>Roux</surname><given-names>A</given-names></name><name name-style="western"><surname>Bastida</surname><given-names>R</given-names></name><name name-style="western"><surname>Bremec</surname><given-names>C</given-names></name></person-group> (<year>1993</year>) <article-title>Comunidades bentónicas de la plataforma continental Argentina, campaiías transección BIP “0ca Balda” 1987/88/89.</article-title><source>Boletim do Instituto Oceanográfico, Sao Paulo</source><volume>41</volume>: <fpage>81</fpage>–<lpage>94</lpage>. <ext-link xlink:type="simple" ext-link-type="doi" xlink:href="10.1590/S0373-55241993000100007">https://doi.org/10.1590/S0373-55241993000100007</ext-link></mixed-citation></ref><ref id="B53"><mixed-citation xmlns:xlink="http://www.w3.org/1999/xlink" xlink:type="simple"><person-group><name name-style="western"><surname>Zelaya</surname><given-names>DG</given-names></name></person-group> (<year>2005</year>) The bivalves from the Scotia Arc islands: species richness and faunistic affinities. Scientia Marina 69 (supplement 2): 113–122. <ext-link xlink:type="simple" ext-link-type="doi" xlink:href="10.3989/scimar.2005.69s2113">https://doi.org/10.3989/scimar.2005.69s2113</ext-link></mixed-citation></ref></ref-list></tp:taxon-treatment>
